# Supplementary material for: The genomic basis and environmental correlates of local adaptation in the Atlantic horse mackerel (Trachurus trachurus)
Source: Evol Appl. 2023 Jun 6;16(6):1201–19. doi: 10.1111/eva.13559 (PMC10286234; doi:10.1111/eva.13559)
Supplement: Supplementary file 1 — Data S1 [file EVA-16-1201-s001.zip]

Archive with 2 entries (2 files):
- Table_S7_Outlier_SNPs_and_gene_annotations.xlsx
- Supporting_Information_EVA-2023-003-OA.R1.docx
