# Supplementary material for: The genomic basis and environmental correlates of local adaptation in the Atlantic horse mackerel (Trachurus trachurus)
Source: Evol Appl. 2023 Jun 6;16(6):1201–19. doi: 10.1111/eva.13559 (PMC10286234; doi:10.1111/eva.13559)
Supplement: Supplementary file 1 — Data S1 [file EVA-16-1201-s001.zip › Table_S7_Outlier_SNPs_and_gene_annotations.xlsx]

## Sheet: Tables_S6
CHROM	POS	SNP	dAF	REF	ALT	SNP_effect	gene_id	gene_name	distance_to_gene (bp)	gene_description	gene_function	reference
1	17464800	1-17464800	0.54	G	A	Intergenic	ENSTTAG00005015613	ankrd49_2	8811	ankyrin Repeat Domain 49	codifies an evolutiorily conserved protein that plays a critical role in spermatogenesis, as demonstrated in experiments in mice that showed it is highly expressed in testes	(Wang et al., 2015)
1	17489933	1-17489933	0.47	A	G	Intron	ENSTTAG00005000815	gpr83	0	G-protein coupled receptor 83	encodes a receptor that plays an important role in the regulation of energy metabolism, reward pathway, and stress/anxiety responses in mice; therefore, it has been linked with the control of body weight	(Gomes et al., 2016; Lueptow, Devi, & Fakira, 2018)
1	17491096	1-17491096	0.46	T	A	Intron	ENSTTAG00005000815	gpr83	0	G-protein coupled receptor 83	encodes a receptor that plays an important role in the regulation of energy metabolism, reward pathway, and stress/anxiety responses in mice; therefore, it has been linked with the control of body weight	(Gomes et al., 2016; Lueptow, Devi, & Fakira, 2018)
1	17491667	1-17491667	0.45	C	T	Intron	ENSTTAG00005000815	gpr83	0	G-protein coupled receptor 83	encodes a receptor that plays an important role in the regulation of energy metabolism, reward pathway, and stress/anxiety responses in mice; therefore, it has been linked with the control of body weight	(Gomes et al., 2016; Lueptow, Devi, & Fakira, 2018)
1	17491804	1-17491804	0.46	C	T	Intron	ENSTTAG00005000815	gpr83	0	G-protein coupled receptor 83	encodes a receptor that plays an important role in the regulation of energy metabolism, reward pathway, and stress/anxiety responses in mice; therefore, it has been linked with the control of body weight	(Gomes et al., 2016; Lueptow, Devi, & Fakira, 2018)
1	17495427	1-17495427	0.51	A	G	Intron	ENSTTAG00005000815	gpr83	0	G-protein coupled receptor 83	encodes a receptor that plays an important role in the regulation of energy metabolism, reward pathway, and stress/anxiety responses in mice; therefore, it has been linked with the control of body weight	(Gomes et al., 2016; Lueptow, Devi, & Fakira, 2018)
1	17495835	1-17495835	0.48	C	T	Intron	ENSTTAG00005000815	gpr83	0	G-protein coupled receptor 83	encodes a receptor that plays an important role in the regulation of energy metabolism, reward pathway, and stress/anxiety responses in mice; therefore, it has been linked with the control of body weight	(Gomes et al., 2016; Lueptow, Devi, & Fakira, 2018)
1	17495914	1-17495914	0.5	T	A	Intron	ENSTTAG00005000815	gpr83	0	G-protein coupled receptor 83	encodes a receptor that plays an important role in the regulation of energy metabolism, reward pathway, and stress/anxiety responses in mice; therefore, it has been linked with the control of body weight	(Gomes et al., 2016; Lueptow, Devi, & Fakira, 2018)
1	17496073	1-17496073	0.49	G	A	Intron	ENSTTAG00005000815	gpr83	0	G-protein coupled receptor 83	encodes a receptor that plays an important role in the regulation of energy metabolism, reward pathway, and stress/anxiety responses in mice; therefore, it has been linked with the control of body weight	(Gomes et al., 2016; Lueptow, Devi, & Fakira, 2018)
1	17496708	1-17496708	0.48	G	T	Intron	ENSTTAG00005000815	gpr83	0	G-protein coupled receptor 83	encodes a receptor that plays an important role in the regulation of energy metabolism, reward pathway, and stress/anxiety responses in mice; therefore, it has been linked with the control of body weight	(Gomes et al., 2016; Lueptow, Devi, & Fakira, 2018)
1	17496967	1-17496967	0.51	G	A	Intron	ENSTTAG00005000815	gpr83	0	G-protein coupled receptor 83	encodes a receptor that plays an important role in the regulation of energy metabolism, reward pathway, and stress/anxiety responses in mice; therefore, it has been linked with the control of body weight	(Gomes et al., 2016; Lueptow, Devi, & Fakira, 2018)
1	17496982	1-17496982	0.5	T	C	Intron	ENSTTAG00005000815	gpr83	0	G-protein coupled receptor 83	encodes a receptor that plays an important role in the regulation of energy metabolism, reward pathway, and stress/anxiety responses in mice; therefore, it has been linked with the control of body weight	(Gomes et al., 2016; Lueptow, Devi, & Fakira, 2018)
1	17498116	1-17498116	0.48	C	T	Intron	ENSTTAG00005000815	gpr83	0	G-protein coupled receptor 83	encodes a receptor that plays an important role in the regulation of energy metabolism, reward pathway, and stress/anxiety responses in mice; therefore, it has been linked with the control of body weight	(Gomes et al., 2016; Lueptow, Devi, & Fakira, 2018)
1	17498809	1-17498809	0.59	G	A	Intron	ENSTTAG00005000815	gpr83	0	G-protein coupled receptor 83	encodes a receptor that plays an important role in the regulation of energy metabolism, reward pathway, and stress/anxiety responses in mice; therefore, it has been linked with the control of body weight	(Gomes et al., 2016; Lueptow, Devi, & Fakira, 2018)
1	17502382	1-17502382	0.49	C	T	Downstream	ENSTTAG00005000815	gpr83	2602	G-protein coupled receptor 83	encodes a receptor that plays an important role in the regulation of energy metabolism, reward pathway, and stress/anxiety responses in mice; therefore, it has been linked with the control of body weight	(Gomes et al., 2016; Lueptow, Devi, & Fakira, 2018)
1	17504018	1-17504018	0.56	C	A	Downstream	ENSTTAG00005000815	gpr83	4238	G-protein coupled receptor 83	encodes a receptor that plays an important role in the regulation of energy metabolism, reward pathway, and stress/anxiety responses in mice; therefore, it has been linked with the control of body weight	(Gomes et al., 2016; Lueptow, Devi, & Fakira, 2018)
1	17504823	1-17504823	0.56	G	A	Intergenic	ENSTTAG00005000815	gpr83	5043	G-protein coupled receptor 83	encodes a receptor that plays an important role in the regulation of energy metabolism, reward pathway, and stress/anxiety responses in mice; therefore, it has been linked with the control of body weight	(Gomes et al., 2016; Lueptow, Devi, & Fakira, 2018)
1	17506142	1-17506142	0.48	A	G	Intergenic	ENSTTAG00005000815	gpr83	6362	G-protein coupled receptor 83	encodes a receptor that plays an important role in the regulation of energy metabolism, reward pathway, and stress/anxiety responses in mice; therefore, it has been linked with the control of body weight	(Gomes et al., 2016; Lueptow, Devi, & Fakira, 2018)
1	17506941	1-17506941	0.53	T	C	Intergenic	ENSTTAG00005000815	gpr83	7161	G-protein coupled receptor 83	encodes a receptor that plays an important role in the regulation of energy metabolism, reward pathway, and stress/anxiety responses in mice; therefore, it has been linked with the control of body weight	(Gomes et al., 2016; Lueptow, Devi, & Fakira, 2018)
1	17507305	1-17507305	0.56	A	G	Intergenic	ENSTTAG00005000815	gpr83	7525	G-protein coupled receptor 83	encodes a receptor that plays an important role in the regulation of energy metabolism, reward pathway, and stress/anxiety responses in mice; therefore, it has been linked with the control of body weight	(Gomes et al., 2016; Lueptow, Devi, & Fakira, 2018)
1	17508752	1-17508752	0.46	C	G	Intergenic	ENSTTAG00005016400	cdk2ap2	7328	cyclin-dependent kinase 2-associated protein	participates in the regulation of the self-renewal of embryonic stem cells and of microtubule organization of metaphase II oocytes, as well as in the inhibition of the cell cycle G1/S phase transition, thus it has been proposed that it is required for success of fertilization and future embryo development	(Bateman et al., 2021; Terret et al., 2003)
1	17510324	1-17510324	0.45	G	A	Intergenic	ENSTTAG00005016400	cdk2ap2	5756	cyclin-dependent kinase 2-associated protein	participates in the regulation of the self-renewal of embryonic stem cells and of microtubule organization of metaphase II oocytes, as well as in the inhibition of the cell cycle G1/S phase transition, thus it has been proposed that it is required for success of fertilization and future embryo development	(Bateman et al., 2021; Terret et al., 2003)
1	17516529	1-17516529	0.46	C	G	Intron	ENSTTAG00005016400	cdk2ap2	0	cyclin-dependent kinase 2-associated protein	participates in the regulation of the self-renewal of embryonic stem cells and of microtubule organization of metaphase II oocytes, as well as in the inhibition of the cell cycle G1/S phase transition, thus it has been proposed that it is required for success of fertilization and future embryo development	(Bateman et al., 2021; Terret et al., 2003)
1	17516693	1-17516693	0.49	C	T	Intron	ENSTTAG00005016400	cdk2ap2	0	cyclin-dependent kinase 2-associated protein	participates in the regulation of the self-renewal of embryonic stem cells and of microtubule organization of metaphase II oocytes, as well as in the inhibition of the cell cycle G1/S phase transition, thus it has been proposed that it is required for success of fertilization and future embryo development	(Bateman et al., 2021; Terret et al., 2003)
1	17517105	1-17517105	0.48	C	T	Intron	ENSTTAG00005016400	cdk2ap2	0	cyclin-dependent kinase 2-associated protein	participates in the regulation of the self-renewal of embryonic stem cells and of microtubule organization of metaphase II oocytes, as well as in the inhibition of the cell cycle G1/S phase transition, thus it has been proposed that it is required for success of fertilization and future embryo development	(Bateman et al., 2021; Terret et al., 2003)
1	17517550	1-17517550	0.53	G	C	Intron	ENSTTAG00005016400	cdk2ap2	0	cyclin-dependent kinase 2-associated protein	participates in the regulation of the self-renewal of embryonic stem cells and of microtubule organization of metaphase II oocytes, as well as in the inhibition of the cell cycle G1/S phase transition, thus it has been proposed that it is required for success of fertilization and future embryo development	(Bateman et al., 2021; Terret et al., 2003)
1	17521852	1-17521852	0.52	G	T	Intron	ENSTTAG00005016400	cdk2ap2	0	cyclin-dependent kinase 2-associated protein	participates in the regulation of the self-renewal of embryonic stem cells and of microtubule organization of metaphase II oocytes, as well as in the inhibition of the cell cycle G1/S phase transition, thus it has been proposed that it is required for success of fertilization and future embryo development	(Bateman et al., 2021; Terret et al., 2003)
1	17522148	1-17522148	0.6	G	A	Intron	ENSTTAG00005016400	cdk2ap2	0	cyclin-dependent kinase 2-associated protein	participates in the regulation of the self-renewal of embryonic stem cells and of microtubule organization of metaphase II oocytes, as well as in the inhibition of the cell cycle G1/S phase transition, thus it has been proposed that it is required for success of fertilization and future embryo development	(Bateman et al., 2021; Terret et al., 2003)
1	17522792	1-17522792	0.5	C	T	Intron	ENSTTAG00005016400	cdk2ap2	0	cyclin-dependent kinase 2-associated protein	participates in the regulation of the self-renewal of embryonic stem cells and of microtubule organization of metaphase II oocytes, as well as in the inhibition of the cell cycle G1/S phase transition, thus it has been proposed that it is required for success of fertilization and future embryo development	(Bateman et al., 2021; Terret et al., 2003)
1	17523218	1-17523218	0.47	T	C	Intron	ENSTTAG00005016400	cdk2ap2	0	cyclin-dependent kinase 2-associated protein	participates in the regulation of the self-renewal of embryonic stem cells and of microtubule organization of metaphase II oocytes, as well as in the inhibition of the cell cycle G1/S phase transition, thus it has been proposed that it is required for success of fertilization and future embryo development	(Bateman et al., 2021; Terret et al., 2003)
1	17523707	1-17523707	0.5	G	A	Intron	ENSTTAG00005016400	cdk2ap2	0	cyclin-dependent kinase 2-associated protein	participates in the regulation of the self-renewal of embryonic stem cells and of microtubule organization of metaphase II oocytes, as well as in the inhibition of the cell cycle G1/S phase transition, thus it has been proposed that it is required for success of fertilization and future embryo development	(Bateman et al., 2021; Terret et al., 2003)
1	17524923	1-17524923	0.47	A	T	Upstream	ENSTTAG00005016400	cdk2ap2	46	cyclin-dependent kinase 2-associated protein	participates in the regulation of the self-renewal of embryonic stem cells and of microtubule organization of metaphase II oocytes, as well as in the inhibition of the cell cycle G1/S phase transition, thus it has been proposed that it is required for success of fertilization and future embryo development	(Bateman et al., 2021; Terret et al., 2003)
1	17525646	1-17525646	0.46	T	G	ThreeUTR	ENSTTAG00005000072	aip	0	aryl hydrocarbon receptor interacting protein	function is not well understood, but recent studies indicate that it may be involved in AHR-mediated (aromatic hydrocarbon receptor) sigling, and in the regulation of various cell processes including cell growth, division, differentiation, and survival	(Bateman et al., 2021)
1	17526342	1-17526342	0.49	T	A	ThreeUTR	ENSTTAG00005000072	aip	0	aryl hydrocarbon receptor interacting protein	function is not well understood, but recent studies indicate that it may be involved in AHR-mediated (aromatic hydrocarbon receptor) sigling, and in the regulation of various cell processes including cell growth, division, differentiation, and survival	(Bateman et al., 2021)
1	17529673	1-17529673	0.53	G	T	Intron	ENSTTAG00005000072	aip	0	aryl hydrocarbon receptor interacting protein	function is not well understood, but recent studies indicate that it may be involved in AHR-mediated (aromatic hydrocarbon receptor) sigling, and in the regulation of various cell processes including cell growth, division, differentiation, and survival	(Bateman et al., 2021)
1	17531938	1-17531938	0.59	T	A	Intron	ENSTTAG00005015965	tmem134	0	transmembrane protein 134	encodes a membrane protein that recently has been linked with host-virus interaction and immune response	(Tian et al., 2017)
1	17533108	1-17533108	0.55	T	C	Intron	ENSTTAG00005015965	tmem134	0	transmembrane protein 134	encodes a membrane protein that recently has been linked with host-virus interaction and immune response	(Tian et al., 2017)
1	17534818	1-17534818	0.49	T	C	Upstream	ENSTTAG00005015965	tmem134	485	transmembrane protein 134	encodes a membrane protein that recently has been linked with host-virus interaction and immune response	(Tian et al., 2017)
1	17535307	1-17535307	0.49	C	T	Upstream	ENSTTAG00005015965	tmem134	974	transmembrane protein 134	encodes a membrane protein that recently has been linked with host-virus interaction and immune response	(Tian et al., 2017)
1	17536230	1-17536230	0.46	A	T	Upstream	ENSTTAG00005013930	serping1	323	serpin peptidase inhibitor, clade G, C1 inhibitor, member 1	encodes a serine protease inhibitor of the C1-complex, which is a vital part of the classical complement pathway. In humans, this protein is potentially crucial for controlling a range of metabolic processes, including blood coagulation. In fish, this protein has been linked with homeostasis and immune response to pathogens	(Ding et al., 2017; Rebl & Goldammer, 2018; Umasuthan et al., 2014)
1	17536707	1-17536707	0.49	T	A	Intron	ENSTTAG00005013930	serping1	0	serpin peptidase inhibitor, clade G, C1 inhibitor, member 1	encodes a serine protease inhibitor of the C1-complex, which is a vital part of the classical complement pathway. In humans, this protein is potentially crucial for controlling a range of metabolic processes, including blood coagulation. In fish, this protein has been linked with homeostasis and immune response to pathogens	(Ding et al., 2017; Rebl & Goldammer, 2018; Umasuthan et al., 2014)
1	17537005	1-17537005	0.46	T	G	NonSyn	ENSTTAG00005013930	serping1	0	serpin peptidase inhibitor, clade G, C1 inhibitor, member 1	encodes a serine protease inhibitor of the C1-complex, which is a vital part of the classical complement pathway. In humans, this protein is potentially crucial for controlling a range of metabolic processes, including blood coagulation. In fish, this protein has been linked with homeostasis and immune response to pathogens	(Ding et al., 2017; Rebl & Goldammer, 2018; Umasuthan et al., 2014)
1	17538346	1-17538346	0.52	T	C	Intron	ENSTTAG00005013930	serping1	0	serpin peptidase inhibitor, clade G, C1 inhibitor, member 1	encodes a serine protease inhibitor of the C1-complex, which is a vital part of the classical complement pathway. In humans, this protein is potentially crucial for controlling a range of metabolic processes, including blood coagulation. In fish, this protein has been linked with homeostasis and immune response to pathogens	(Ding et al., 2017; Rebl & Goldammer, 2018; Umasuthan et al., 2014)
1	17538765	1-17538765	0.48	T	C	Syn	ENSTTAG00005013930	serping1	0	serpin peptidase inhibitor, clade G, C1 inhibitor, member 1	encodes a serine protease inhibitor of the C1-complex, which is a vital part of the classical complement pathway. In humans, this protein is potentially crucial for controlling a range of metabolic processes, including blood coagulation. In fish, this protein has been linked with homeostasis and immune response to pathogens	(Ding et al., 2017; Rebl & Goldammer, 2018; Umasuthan et al., 2014)
1	17538939	1-17538939	0.49	C	T	Syn	ENSTTAG00005013930	serping1	0	serpin peptidase inhibitor, clade G, C1 inhibitor, member 1	encodes a serine protease inhibitor of the C1-complex, which is a vital part of the classical complement pathway. In humans, this protein is potentially crucial for controlling a range of metabolic processes, including blood coagulation. In fish, this protein has been linked with homeostasis and immune response to pathogens	(Ding et al., 2017; Rebl & Goldammer, 2018; Umasuthan et al., 2014)
1	17539260	1-17539260	0.51	C	T	Intron	ENSTTAG00005013930	serping1	0	serpin peptidase inhibitor, clade G, C1 inhibitor, member 1	encodes a serine protease inhibitor of the C1-complex, which is a vital part of the classical complement pathway. In humans, this protein is potentially crucial for controlling a range of metabolic processes, including blood coagulation. In fish, this protein has been linked with homeostasis and immune response to pathogens	(Ding et al., 2017; Rebl & Goldammer, 2018; Umasuthan et al., 2014)
1	17539382	1-17539382	0.51	A	C	Intron	ENSTTAG00005013930	serping1	0	serpin peptidase inhibitor, clade G, C1 inhibitor, member 1	encodes a serine protease inhibitor of the C1-complex, which is a vital part of the classical complement pathway. In humans, this protein is potentially crucial for controlling a range of metabolic processes, including blood coagulation. In fish, this protein has been linked with homeostasis and immune response to pathogens	(Ding et al., 2017; Rebl & Goldammer, 2018; Umasuthan et al., 2014)
1	17550987	1-17550987	0.45	T	G	Intron	ENSTTAG00005015508	doc2b_2	0	double C2-like domain-containing protein beta	encodes a calcium-binding protein that in mice and fish has been involved in neurotransmitter release	(Groffen et al., 2010; Wen et al., 2010)
1	17558501	1-17558501	0.47	G	A	Intron	ENSTTAG00005015508	doc2b_2	0	double C2-like domain-containing protein beta	encodes a calcium-binding protein that in mice and fish has been involved in neurotransmitter release	(Groffen et al., 2010; Wen et al., 2010)
1	22047992	1-22047992	0.57	T	G	Upstream	ENSTTAG00005023920	papss1	2334	3'-phosphoadenosine 5'-phosphosulfate synthase 1	encodes an evolutiory conserved enzyme that synthesizes PAPS (3′-phosphoadenosine 5′-phosphosulfate), the sulfate donor needed for all sulfation reactions catalyzed by cellular sulfotransferases in eukaryotes in eukaryotes (Strott, 2002). This gene has been linked to bone diseases in humans	(Paganini, Gramegna Tota, Superti-Furga, & Rossi, 2020)
1	22048004	1-22048004	0.59	C	G	Upstream	ENSTTAG00005023920	papss1	2346	3'-phosphoadenosine 5'-phosphosulfate synthase 1	encodes an evolutiory conserved enzyme that synthesizes PAPS (3′-phosphoadenosine 5′-phosphosulfate), the sulfate donor needed for all sulfation reactions catalyzed by cellular sulfotransferases in eukaryotes in eukaryotes (Strott, 2002). This gene has been linked to bone diseases in humans	(Paganini, Gramegna Tota, Superti-Furga, & Rossi, 2020)
1	22048826	1-22048826	0.52	G	A	Upstream	ENSTTAG00005023920	papss1	3168	3'-phosphoadenosine 5'-phosphosulfate synthase 1	encodes an evolutiory conserved enzyme that synthesizes PAPS (3′-phosphoadenosine 5′-phosphosulfate), the sulfate donor needed for all sulfation reactions catalyzed by cellular sulfotransferases in eukaryotes in eukaryotes (Strott, 2002). This gene has been linked to bone diseases in humans	(Paganini, Gramegna Tota, Superti-Furga, & Rossi, 2020)
1	22051890	1-22051890	0.52	T	G	Upstream	ENSTTAG00005004020	sgms2	626	sphingomyelin synthase 2	encodes a protein that is involved in the synthesis of sphingomyelin, a major component of cell and Golgi apparatus membranes. Recent studies in fish indicate that this protein is crucial to maintain cell membrane structure and fluidity under low temperatures, thus facilitating low-temperature tolerance	(Wang, Tan, Jiao, You, & Zhang, 2014; Windisch, Kathöver, Pörtner, Frickenhaus, & Lucassen, 2011)
1	22052339	1-22052339	0.55	T	C	Upstream	ENSTTAG00005004020	sgms2	177	sphingomyelin synthase 2	encodes a protein that is involved in the synthesis of sphingomyelin, a major component of cell and Golgi apparatus membranes. Recent studies in fish indicate that this protein is crucial to maintain cell membrane structure and fluidity under low temperatures, thus facilitating low-temperature tolerance	(Wang, Tan, Jiao, You, & Zhang, 2014; Windisch, Kathöver, Pörtner, Frickenhaus, & Lucassen, 2011)
1	22055361	1-22055361	0.54	C	T	Syn	ENSTTAG00005004020	sgms2	0	sphingomyelin synthase 2	encodes a protein that is involved in the synthesis of sphingomyelin, a major component of cell and Golgi apparatus membranes. Recent studies in fish indicate that this protein is crucial to maintain cell membrane structure and fluidity under low temperatures, thus facilitating low-temperature tolerance	(Wang, Tan, Jiao, You, & Zhang, 2014; Windisch, Kathöver, Pörtner, Frickenhaus, & Lucassen, 2011)
1	22055419	1-22055419	0.6	C	G	Intron	ENSTTAG00005004020	sgms2	0	sphingomyelin synthase 2	encodes a protein that is involved in the synthesis of sphingomyelin, a major component of cell and Golgi apparatus membranes. Recent studies in fish indicate that this protein is crucial to maintain cell membrane structure and fluidity under low temperatures, thus facilitating low-temperature tolerance	(Wang, Tan, Jiao, You, & Zhang, 2014; Windisch, Kathöver, Pörtner, Frickenhaus, & Lucassen, 2011)
1	22055729	1-22055729	0.57	C	A	Intron	ENSTTAG00005004020	sgms2	0	sphingomyelin synthase 2	encodes a protein that is involved in the synthesis of sphingomyelin, a major component of cell and Golgi apparatus membranes. Recent studies in fish indicate that this protein is crucial to maintain cell membrane structure and fluidity under low temperatures, thus facilitating low-temperature tolerance	(Wang, Tan, Jiao, You, & Zhang, 2014; Windisch, Kathöver, Pörtner, Frickenhaus, & Lucassen, 2011)
1	22055731	1-22055731	0.57	A	G	Intron	ENSTTAG00005004020	sgms2	0	sphingomyelin synthase 2	encodes a protein that is involved in the synthesis of sphingomyelin, a major component of cell and Golgi apparatus membranes. Recent studies in fish indicate that this protein is crucial to maintain cell membrane structure and fluidity under low temperatures, thus facilitating low-temperature tolerance	(Wang, Tan, Jiao, You, & Zhang, 2014; Windisch, Kathöver, Pörtner, Frickenhaus, & Lucassen, 2011)
1	22056396	1-22056396	0.63	C	T	Intron	ENSTTAG00005004020	sgms2	0	sphingomyelin synthase 2	encodes a protein that is involved in the synthesis of sphingomyelin, a major component of cell and Golgi apparatus membranes. Recent studies in fish indicate that this protein is crucial to maintain cell membrane structure and fluidity under low temperatures, thus facilitating low-temperature tolerance	(Wang, Tan, Jiao, You, & Zhang, 2014; Windisch, Kathöver, Pörtner, Frickenhaus, & Lucassen, 2011)
1	22056432	1-22056432	0.65	C	T	Intron	ENSTTAG00005004020	sgms2	0	sphingomyelin synthase 2	encodes a protein that is involved in the synthesis of sphingomyelin, a major component of cell and Golgi apparatus membranes. Recent studies in fish indicate that this protein is crucial to maintain cell membrane structure and fluidity under low temperatures, thus facilitating low-temperature tolerance	(Wang, Tan, Jiao, You, & Zhang, 2014; Windisch, Kathöver, Pörtner, Frickenhaus, & Lucassen, 2011)
1	22056436	1-22056436	0.66	A	T	Intron	ENSTTAG00005004020	sgms2	0	sphingomyelin synthase 2	encodes a protein that is involved in the synthesis of sphingomyelin, a major component of cell and Golgi apparatus membranes. Recent studies in fish indicate that this protein is crucial to maintain cell membrane structure and fluidity under low temperatures, thus facilitating low-temperature tolerance	(Wang, Tan, Jiao, You, & Zhang, 2014; Windisch, Kathöver, Pörtner, Frickenhaus, & Lucassen, 2011)
1	22056524	1-22056524	0.52	T	C	Intron	ENSTTAG00005004020	sgms2	0	sphingomyelin synthase 2	encodes a protein that is involved in the synthesis of sphingomyelin, a major component of cell and Golgi apparatus membranes. Recent studies in fish indicate that this protein is crucial to maintain cell membrane structure and fluidity under low temperatures, thus facilitating low-temperature tolerance	(Wang, Tan, Jiao, You, & Zhang, 2014; Windisch, Kathöver, Pörtner, Frickenhaus, & Lucassen, 2011)
1	22059399	1-22059399	0.53	C	A	Upstream	ENSTTAG00005004020	sgms2	1915	sphingomyelin synthase 2	encodes a protein that is involved in the synthesis of sphingomyelin, a major component of cell and Golgi apparatus membranes. Recent studies in fish indicate that this protein is crucial to maintain cell membrane structure and fluidity under low temperatures, thus facilitating low-temperature tolerance	(Wang, Tan, Jiao, You, & Zhang, 2014; Windisch, Kathöver, Pörtner, Frickenhaus, & Lucassen, 2011)
1	22059401	1-22059401	0.51	T	A	Upstream	ENSTTAG00005004020	sgms2	1917	sphingomyelin synthase 2	encodes a protein that is involved in the synthesis of sphingomyelin, a major component of cell and Golgi apparatus membranes. Recent studies in fish indicate that this protein is crucial to maintain cell membrane structure and fluidity under low temperatures, thus facilitating low-temperature tolerance	(Wang, Tan, Jiao, You, & Zhang, 2014; Windisch, Kathöver, Pörtner, Frickenhaus, & Lucassen, 2011)
1	22059707	1-22059707	0.57	T	C	Upstream	ENSTTAG00005000860	habp2	1916	hyaluronan binding protein 2	encodes a protease that binds hyaluronic acid and may play a role in the coagulation and fibrinolysis systems	https://www.ncbi.nlm.nih.gov/gene/3026
1	22059714	1-22059714	0.59	C	A	Upstream	ENSTTAG00005000860	habp2	1909	hyaluronan binding protein 2	encodes a protease that binds hyaluronic acid and may play a role in the coagulation and fibrinolysis systems	https://www.ncbi.nlm.nih.gov/gene/3027
1	22059745	1-22059745	0.58	C	G	Upstream	ENSTTAG00005000860	habp2	1878	hyaluronan binding protein 2	encodes a protease that binds hyaluronic acid and may play a role in the coagulation and fibrinolysis systems	https://www.ncbi.nlm.nih.gov/gene/3028
1	22059758	1-22059758	0.59	C	T	Upstream	ENSTTAG00005000860	habp2	1865	hyaluronan binding protein 2	encodes a protease that binds hyaluronic acid and may play a role in the coagulation and fibrinolysis systems	https://www.ncbi.nlm.nih.gov/gene/3029
1	22059818	1-22059818	0.51	T	A	Upstream	ENSTTAG00005000860	habp2	1805	hyaluronan binding protein 2	encodes a protease that binds hyaluronic acid and may play a role in the coagulation and fibrinolysis systems	https://www.ncbi.nlm.nih.gov/gene/3030
1	22082152	1-22082152	0.54	T	A	Upstream	ENSTTAG00005004300	cyp2u1	960	cytochrome P450, family 2, subfamily U, polypeptide 1	encodes a member of the cytochrome P450 superfamily of enzymes that catalyze reactions involved in the metabolism and synthesis of cholesterol, steroid, and other long fatty acids such as arachidonic acid	(Chuang et al., 2004)
1	22087021	1-22087021	0.61	T	A	Intron	ENSTTAG00005024026	hadh	0	hydroxyacyl-CoA dehydrogenase	involved in thermogenesis, lipid metabolism, maintence of body weight, and in the regulation of nutrient-stimulated insulin secretion, thus being associated with obesity	(Schulz et al., 2011)
11	6805567	11-6805567	0.29	A	C	Intron	ENSTTAG00005009122	chd4_2	0
11	6824308	11-6824308	0.25	T	A	Intergenic	ENSTTAG00005014553	cdc42	6358
11	6837062	11-6837062	0.32	A	G	Intron	ENSTTAG00005014553	cdc42	0
11	6850840	11-6850840	0.27	A	C	Upstream	ENSTTAG00005014553	cdc42	2875
11	6857765	11-6857765	0.27	T	G	Intergenic	ENSTTAG00005014553	cdc42	9800
11	6867031	11-6867031	0.27	A	G	Upstream	ENSTTAG00005010958	eno2	1633	gamma-enolase	involved in glucose metabolism (glycolysis) and it has neurotrophic and neuroprotective properties on a broad spectrum of central nervous system (CNS) neurons promoting cell survival	(Bateman et al., 2021)
11	6871009	11-6871009	0.25	T	A	Intron	ENSTTAG00005010958	eno2	0	gamma-enolase	involved in glucose metabolism (glycolysis) and it has neurotrophic and neuroprotective properties on a broad spectrum of central nervous system (CNS) neurons promoting cell survival	(Bateman et al., 2021)
11	6872009	11-6872009	0.3	A	T	Intron	ENSTTAG00005010958	eno2	0	gamma-enolase	involved in glucose metabolism (glycolysis) and it has neurotrophic and neuroprotective properties on a broad spectrum of central nervous system (CNS) neurons promoting cell survival	(Bateman et al., 2021)
11	6872165	11-6872165	0.26	C	G	Intron	ENSTTAG00005010958	eno2	0	gamma-enolase	involved in glucose metabolism (glycolysis) and it has neurotrophic and neuroprotective properties on a broad spectrum of central nervous system (CNS) neurons promoting cell survival	(Bateman et al., 2021)
11	6872256	11-6872256	0.37	T	C	Intron	ENSTTAG00005010958	eno2	0	gamma-enolase	involved in glucose metabolism (glycolysis) and it has neurotrophic and neuroprotective properties on a broad spectrum of central nervous system (CNS) neurons promoting cell survival	(Bateman et al., 2021)
11	6872278	11-6872278	0.42	A	G	Intron	ENSTTAG00005010958	eno2	0	gamma-enolase	involved in glucose metabolism (glycolysis) and it has neurotrophic and neuroprotective properties on a broad spectrum of central nervous system (CNS) neurons promoting cell survival	(Bateman et al., 2021)
11	6873869	11-6873869	0.25	T	G	Intron	ENSTTAG00005010958	eno2	0	gamma-enolase	involved in glucose metabolism (glycolysis) and it has neurotrophic and neuroprotective properties on a broad spectrum of central nervous system (CNS) neurons promoting cell survival	(Bateman et al., 2021)
11	6875372	11-6875372	0.27	G	T	Intron	ENSTTAG00005010958	eno2	0	gamma-enolase	involved in glucose metabolism (glycolysis) and it has neurotrophic and neuroprotective properties on a broad spectrum of central nervous system (CNS) neurons promoting cell survival	(Bateman et al., 2021)
11	6876245	11-6876245	0.27	A	G	Intron	ENSTTAG00005010958	eno2	0	gamma-enolase	involved in glucose metabolism (glycolysis) and it has neurotrophic and neuroprotective properties on a broad spectrum of central nervous system (CNS) neurons promoting cell survival	(Bateman et al., 2021)
11	6876279	11-6876279	0.28	T	C	Intron	ENSTTAG00005010958	eno2	0	gamma-enolase	involved in glucose metabolism (glycolysis) and it has neurotrophic and neuroprotective properties on a broad spectrum of central nervous system (CNS) neurons promoting cell survival	(Bateman et al., 2021)
11	6876616	11-6876616	0.26	C	T	Intron	ENSTTAG00005010958	eno2	0	gamma-enolase	involved in glucose metabolism (glycolysis) and it has neurotrophic and neuroprotective properties on a broad spectrum of central nervous system (CNS) neurons promoting cell survival	(Bateman et al., 2021)
11	6876648	11-6876648	0.25	C	T	Intron	ENSTTAG00005010958	eno2	0	gamma-enolase	involved in glucose metabolism (glycolysis) and it has neurotrophic and neuroprotective properties on a broad spectrum of central nervous system (CNS) neurons promoting cell survival	(Bateman et al., 2021)
11	6878632	11-6878632	0.27	G	A	Intron	ENSTTAG00005010958	eno2	0	gamma-enolase	involved in glucose metabolism (glycolysis) and it has neurotrophic and neuroprotective properties on a broad spectrum of central nervous system (CNS) neurons promoting cell survival	(Bateman et al., 2021)
11	6878721	11-6878721	0.25	G	C	Intron	ENSTTAG00005010958	eno2	0	gamma-enolase	involved in glucose metabolism (glycolysis) and it has neurotrophic and neuroprotective properties on a broad spectrum of central nervous system (CNS) neurons promoting cell survival	(Bateman et al., 2021)
11	6884155	11-6884155	0.26	A	G	Upstream	ENSTTAG00005010958	eno2	864	gamma-enolase	involved in glucose metabolism (glycolysis) and it has neurotrophic and neuroprotective properties on a broad spectrum of central nervous system (CNS) neurons promoting cell survival	(Bateman et al., 2021)
11	6885175	11-6885175	0.31	T	A	Upstream	ENSTTAG00005006664	tpi1	850
11	6885182	11-6885182	0.25	T	A	Upstream	ENSTTAG00005006664	tpi1	843
11	6885198	11-6885198	0.26	G	A	Upstream	ENSTTAG00005006664	tpi1	827
11	6885374	11-6885374	0.27	A	G	Upstream	ENSTTAG00005006664	tpi1	651
11	6885388	11-6885388	0.26	G	T	Upstream	ENSTTAG00005006664	tpi1	637
11	6885422	11-6885422	0.26	T	C	Upstream	ENSTTAG00005006664	tpi1	603
11	6886015	11-6886015	0.27	T	C	Upstream	ENSTTAG00005006664	tpi1	10
11	6886180	11-6886180	0.27	G	A	Intron	ENSTTAG00005006664	tpi1	0
11	6888008	11-6888008	0.29	T	C	Intron	ENSTTAG00005006664	tpi1	0
11	6888017	11-6888017	0.27	A	G	Intron	ENSTTAG00005006664	tpi1	0
11	6888431	11-6888431	0.28	G	C	Intron	ENSTTAG00005006664	tpi1	0
11	6888866	11-6888866	0.29	C	T	Intron	ENSTTAG00005006664	tpi1	0
11	6889515	11-6889515	0.26	G	C	Intron	ENSTTAG00005006664	tpi1	0
11	6889676	11-6889676	0.28	G	A	Syn	ENSTTAG00005006664	tpi1	0
11	6889712	11-6889712	0.29	A	G	Intron	ENSTTAG00005006664	tpi1	0
11	6889974	11-6889974	0.28	G	T	Intron	ENSTTAG00005006664	tpi1	0
11	6890455	11-6890455	0.27	C	T	Intron	ENSTTAG00005006664	tpi1	0
11	6891202	11-6891202	0.28	A	C	Intron	ENSTTAG00005006664	tpi1	0
11	6892993	11-6892993	0.25	C	T	Upstream	ENSTTAG00005006664	tpi1	839
11	6893093	11-6893093	0.25	C	G	Upstream	ENSTTAG00005006664	tpi1	939
11	6894369	11-6894369	0.26	T	C	Upstream	ENSTTAG00005014544	gnb3	1812
11	6894535	11-6894535	0.27	G	A	Upstream	ENSTTAG00005014544	gnb3	1646
11	6895551	11-6895551	0.27	G	A	Upstream	ENSTTAG00005014544	gnb3	630
11	6895568	11-6895568	0.27	A	T	Upstream	ENSTTAG00005014544	gnb3	613
11	6899879	11-6899879	0.29	G	A	Syn	ENSTTAG00005014544	gnb3	0
11	6901276	11-6901276	0.26	T	G	Intron	ENSTTAG00005014544	gnb3	0
11	6903353	11-6903353	0.25	T	G	Upstream	ENSTTAG00005014544	gnb3	1224
11	6905513	11-6905513	0.29	G	C	Upstream	ENSTTAG00005014544	gnb3	3384
11	6905515	11-6905515	0.31	A	C	Upstream	ENSTTAG00005014544	gnb3	3386
11	6905528	11-6905528	0.27	G	A	Upstream	ENSTTAG00005014544	gnb3	3399
11	6905569	11-6905569	0.28	G	A	Upstream	ENSTTAG00005014544	gnb3	3440
11	6907243	11-6907243	0.25	C	A	Intergenic	ENSTTAG00005014544	gnb3	5114
11	6907643	11-6907643	0.31	T	C	Intergenic	ENSTTAG00005013049	clec4e_9	5141	C-type lectin domain family 4 member E	encodes a pattern recognition receptor that plays a critical role in immune response to infections	(Eslamloo et al., 2020; Rozas-Serri, Peña, & Maldonado, 2018)
11	6908210	11-6908210	0.28	C	A	Upstream	ENSTTAG00005013049	clec4e_9	4574	C-type lectin domain family 4 member E	encodes a pattern recognition receptor that plays a critical role in immune response to infections	(Eslamloo et al., 2020; Rozas-Serri, Peña, & Maldonado, 2018)
11	6909355	11-6909355	0.31	A	C	Upstream	ENSTTAG00005013049	clec4e_9	3429	C-type lectin domain family 4 member E	encodes a pattern recognition receptor that plays a critical role in immune response to infections	(Eslamloo et al., 2020; Rozas-Serri, Peña, & Maldonado, 2018)
11	6909361	11-6909361	0.31	A	G	Upstream	ENSTTAG00005013049	clec4e_9	3423	C-type lectin domain family 4 member E	encodes a pattern recognition receptor that plays a critical role in immune response to infections	(Eslamloo et al., 2020; Rozas-Serri, Peña, & Maldonado, 2018)
11	6909478	11-6909478	0.27	C	T	Upstream	ENSTTAG00005013049	clec4e_9	3306	C-type lectin domain family 4 member E	encodes a pattern recognition receptor that plays a critical role in immune response to infections	(Eslamloo et al., 2020; Rozas-Serri, Peña, & Maldonado, 2018)
11	6909739	11-6909739	0.28	T	A	Upstream	ENSTTAG00005013049	clec4e_9	3045	C-type lectin domain family 4 member E	encodes a pattern recognition receptor that plays a critical role in immune response to infections	(Eslamloo et al., 2020; Rozas-Serri, Peña, & Maldonado, 2018)
11	6909740	11-6909740	0.27	T	G	Upstream	ENSTTAG00005013049	clec4e_9	3044	C-type lectin domain family 4 member E	encodes a pattern recognition receptor that plays a critical role in immune response to infections	(Eslamloo et al., 2020; Rozas-Serri, Peña, & Maldonado, 2018)
11	6909826	11-6909826	0.27	C	T	Upstream	ENSTTAG00005013049	clec4e_9	2958	C-type lectin domain family 4 member E	encodes a pattern recognition receptor that plays a critical role in immune response to infections	(Eslamloo et al., 2020; Rozas-Serri, Peña, & Maldonado, 2018)
11	6909933	11-6909933	0.26	G	A	Upstream	ENSTTAG00005013049	clec4e_9	2851	C-type lectin domain family 4 member E	encodes a pattern recognition receptor that plays a critical role in immune response to infections	(Eslamloo et al., 2020; Rozas-Serri, Peña, & Maldonado, 2018)
11	6910145	11-6910145	0.26	C	T	Upstream	ENSTTAG00005013049	clec4e_9	2639	C-type lectin domain family 4 member E	encodes a pattern recognition receptor that plays a critical role in immune response to infections	(Eslamloo et al., 2020; Rozas-Serri, Peña, & Maldonado, 2018)
11	6910964	11-6910964	0.27	T	G	Upstream	ENSTTAG00005013049	clec4e_9	1820	C-type lectin domain family 4 member E	encodes a pattern recognition receptor that plays a critical role in immune response to infections	(Eslamloo et al., 2020; Rozas-Serri, Peña, & Maldonado, 2018)
11	6910986	11-6910986	0.26	A	T	Upstream	ENSTTAG00005013049	clec4e_9	1798	C-type lectin domain family 4 member E	encodes a pattern recognition receptor that plays a critical role in immune response to infections	(Eslamloo et al., 2020; Rozas-Serri, Peña, & Maldonado, 2018)
11	6910991	11-6910991	0.27	A	G	Upstream	ENSTTAG00005013049	clec4e_9	1793	C-type lectin domain family 4 member E	encodes a pattern recognition receptor that plays a critical role in immune response to infections	(Eslamloo et al., 2020; Rozas-Serri, Peña, & Maldonado, 2018)
11	6911036	11-6911036	0.27	T	C	Upstream	ENSTTAG00005013049	clec4e_9	1748	C-type lectin domain family 4 member E	encodes a pattern recognition receptor that plays a critical role in immune response to infections	(Eslamloo et al., 2020; Rozas-Serri, Peña, & Maldonado, 2018)
11	6911038	11-6911038	0.26	A	G	Upstream	ENSTTAG00005013049	clec4e_9	1746	C-type lectin domain family 4 member E	encodes a pattern recognition receptor that plays a critical role in immune response to infections	(Eslamloo et al., 2020; Rozas-Serri, Peña, & Maldonado, 2018)
11	6911131	11-6911131	0.25	T	C	Upstream	ENSTTAG00005013049	clec4e_9	1653	C-type lectin domain family 4 member E	encodes a pattern recognition receptor that plays a critical role in immune response to infections	(Eslamloo et al., 2020; Rozas-Serri, Peña, & Maldonado, 2018)
11	6911171	11-6911171	0.29	A	G	Upstream	ENSTTAG00005013049	clec4e_9	1613	C-type lectin domain family 4 member E	encodes a pattern recognition receptor that plays a critical role in immune response to infections	(Eslamloo et al., 2020; Rozas-Serri, Peña, & Maldonado, 2018)
11	6911990	11-6911990	0.27	A	G	Upstream	ENSTTAG00005013049	clec4e_9	794	C-type lectin domain family 4 member E	encodes a pattern recognition receptor that plays a critical role in immune response to infections	(Eslamloo et al., 2020; Rozas-Serri, Peña, & Maldonado, 2018)
11	6912648	11-6912648	0.25	T	C	Upstream	ENSTTAG00005013049	clec4e_9	136	C-type lectin domain family 4 member E	encodes a pattern recognition receptor that plays a critical role in immune response to infections	(Eslamloo et al., 2020; Rozas-Serri, Peña, & Maldonado, 2018)
11	6912690	11-6912690	0.3	G	A	Upstream	ENSTTAG00005013049	clec4e_9	94	C-type lectin domain family 4 member E	encodes a pattern recognition receptor that plays a critical role in immune response to infections	(Eslamloo et al., 2020; Rozas-Serri, Peña, & Maldonado, 2018)
11	6912884	11-6912884	0.33	C	T	ThreeUTR	ENSTTAG00005013049	clec4e_9	0	C-type lectin domain family 4 member E	encodes a pattern recognition receptor that plays a critical role in immune response to infections	(Eslamloo et al., 2020; Rozas-Serri, Peña, & Maldonado, 2018)
11	6914379	11-6914379	0.31	A	T	Intron	ENSTTAG00005013049	clec4e_9	0	C-type lectin domain family 4 member E	encodes a pattern recognition receptor that plays a critical role in immune response to infections	(Eslamloo et al., 2020; Rozas-Serri, Peña, & Maldonado, 2018)
11	6914436	11-6914436	0.3	C	T	Intron	ENSTTAG00005013049	clec4e_9	0	C-type lectin domain family 4 member E	encodes a pattern recognition receptor that plays a critical role in immune response to infections	(Eslamloo et al., 2020; Rozas-Serri, Peña, & Maldonado, 2018)
11	6916810	11-6916810	0.28	A	C	Intron	ENSTTAG00005013049	clec4e_9	0	C-type lectin domain family 4 member E	encodes a pattern recognition receptor that plays a critical role in immune response to infections	(Eslamloo et al., 2020; Rozas-Serri, Peña, & Maldonado, 2018)
11	6917352	11-6917352	0.45	T	G	Intron	ENSTTAG00005013049	clec4e_9	0	C-type lectin domain family 4 member E	encodes a pattern recognition receptor that plays a critical role in immune response to infections	(Eslamloo et al., 2020; Rozas-Serri, Peña, & Maldonado, 2018)
11	6917353	11-6917353	0.44	A	T	Intron	ENSTTAG00005013049	clec4e_9	0	C-type lectin domain family 4 member E	encodes a pattern recognition receptor that plays a critical role in immune response to infections	(Eslamloo et al., 2020; Rozas-Serri, Peña, & Maldonado, 2018)
11	6917365	11-6917365	0.44	A	T	Intron	ENSTTAG00005013049	clec4e_9	0	C-type lectin domain family 4 member E	encodes a pattern recognition receptor that plays a critical role in immune response to infections	(Eslamloo et al., 2020; Rozas-Serri, Peña, & Maldonado, 2018)
11	6917483	11-6917483	0.31	A	T	Intron	ENSTTAG00005013049	clec4e_9	0	C-type lectin domain family 4 member E	encodes a pattern recognition receptor that plays a critical role in immune response to infections	(Eslamloo et al., 2020; Rozas-Serri, Peña, & Maldonado, 2018)
11	6917675	11-6917675	0.27	C	A	Intron	ENSTTAG00005013049	clec4e_9	0	C-type lectin domain family 4 member E	encodes a pattern recognition receptor that plays a critical role in immune response to infections	(Eslamloo et al., 2020; Rozas-Serri, Peña, & Maldonado, 2018)
11	6917779	11-6917779	0.27	A	G	Intron	ENSTTAG00005013049	clec4e_9	0	C-type lectin domain family 4 member E	encodes a pattern recognition receptor that plays a critical role in immune response to infections	(Eslamloo et al., 2020; Rozas-Serri, Peña, & Maldonado, 2018)
11	6917780	11-6917780	0.27	A	G	Intron	ENSTTAG00005013049	clec4e_9	0	C-type lectin domain family 4 member E	encodes a pattern recognition receptor that plays a critical role in immune response to infections	(Eslamloo et al., 2020; Rozas-Serri, Peña, & Maldonado, 2018)
11	6917827	11-6917827	0.34	T	G	Intron	ENSTTAG00005013049	clec4e_9	0	C-type lectin domain family 4 member E	encodes a pattern recognition receptor that plays a critical role in immune response to infections	(Eslamloo et al., 2020; Rozas-Serri, Peña, & Maldonado, 2018)
11	6918018	11-6918018	0.32	G	A	Intron	ENSTTAG00005013049	clec4e_9	0	C-type lectin domain family 4 member E	encodes a pattern recognition receptor that plays a critical role in immune response to infections	(Eslamloo et al., 2020; Rozas-Serri, Peña, & Maldonado, 2018)
11	6918287	11-6918287	0.29	G	A	Intron	ENSTTAG00005013049	clec4e_9	0	C-type lectin domain family 4 member E	encodes a pattern recognition receptor that plays a critical role in immune response to infections	(Eslamloo et al., 2020; Rozas-Serri, Peña, & Maldonado, 2018)
11	6918504	11-6918504	0.28	C	T	Intron	ENSTTAG00005013049	clec4e_9	0	C-type lectin domain family 4 member E	encodes a pattern recognition receptor that plays a critical role in immune response to infections	(Eslamloo et al., 2020; Rozas-Serri, Peña, & Maldonado, 2018)
11	6918509	11-6918509	0.27	T	C	Intron	ENSTTAG00005013049	clec4e_9	0	C-type lectin domain family 4 member E	encodes a pattern recognition receptor that plays a critical role in immune response to infections	(Eslamloo et al., 2020; Rozas-Serri, Peña, & Maldonado, 2018)
11	6918631	11-6918631	0.28	G	A	Intron	ENSTTAG00005013049	clec4e_9	0	C-type lectin domain family 4 member E	encodes a pattern recognition receptor that plays a critical role in immune response to infections	(Eslamloo et al., 2020; Rozas-Serri, Peña, & Maldonado, 2018)
11	6918644	11-6918644	0.27	A	C	Intron	ENSTTAG00005013049	clec4e_9	0	C-type lectin domain family 4 member E	encodes a pattern recognition receptor that plays a critical role in immune response to infections	(Eslamloo et al., 2020; Rozas-Serri, Peña, & Maldonado, 2018)
11	6918672	11-6918672	0.31	A	T	Intron	ENSTTAG00005013049	clec4e_9	0	C-type lectin domain family 4 member E	encodes a pattern recognition receptor that plays a critical role in immune response to infections	(Eslamloo et al., 2020; Rozas-Serri, Peña, & Maldonado, 2018)
11	6919438	11-6919438	0.28	T	G	Intron	ENSTTAG00005013049	clec4e_9	0	C-type lectin domain family 4 member E	encodes a pattern recognition receptor that plays a critical role in immune response to infections	(Eslamloo et al., 2020; Rozas-Serri, Peña, & Maldonado, 2018)
11	6919442	11-6919442	0.27	A	G	Intron	ENSTTAG00005013049	clec4e_9	0	C-type lectin domain family 4 member E	encodes a pattern recognition receptor that plays a critical role in immune response to infections	(Eslamloo et al., 2020; Rozas-Serri, Peña, & Maldonado, 2018)
11	6919459	11-6919459	0.28	T	C	Intron	ENSTTAG00005013049	clec4e_9	0	C-type lectin domain family 4 member E	encodes a pattern recognition receptor that plays a critical role in immune response to infections	(Eslamloo et al., 2020; Rozas-Serri, Peña, & Maldonado, 2018)
11	6919477	11-6919477	0.35	A	G	Intron	ENSTTAG00005013049	clec4e_9	0	C-type lectin domain family 4 member E	encodes a pattern recognition receptor that plays a critical role in immune response to infections	(Eslamloo et al., 2020; Rozas-Serri, Peña, & Maldonado, 2018)
11	6919562	11-6919562	0.31	C	T	Intron	ENSTTAG00005013049	clec4e_9	0	C-type lectin domain family 4 member E	encodes a pattern recognition receptor that plays a critical role in immune response to infections	(Eslamloo et al., 2020; Rozas-Serri, Peña, & Maldonado, 2018)
11	6919714	11-6919714	0.26	A	G	Intron	ENSTTAG00005013049	clec4e_9	0	C-type lectin domain family 4 member E	encodes a pattern recognition receptor that plays a critical role in immune response to infections	(Eslamloo et al., 2020; Rozas-Serri, Peña, & Maldonado, 2018)
11	6919719	11-6919719	0.26	A	T	Intron	ENSTTAG00005013049	clec4e_9	0	C-type lectin domain family 4 member E	encodes a pattern recognition receptor that plays a critical role in immune response to infections	(Eslamloo et al., 2020; Rozas-Serri, Peña, & Maldonado, 2018)
11	6919721	11-6919721	0.28	A	T	Intron	ENSTTAG00005013049	clec4e_9	0	C-type lectin domain family 4 member E	encodes a pattern recognition receptor that plays a critical role in immune response to infections	(Eslamloo et al., 2020; Rozas-Serri, Peña, & Maldonado, 2018)
11	6919843	11-6919843	0.29	G	C	Intron	ENSTTAG00005013049	clec4e_9	0	C-type lectin domain family 4 member E	encodes a pattern recognition receptor that plays a critical role in immune response to infections	(Eslamloo et al., 2020; Rozas-Serri, Peña, & Maldonado, 2018)
11	6920029	11-6920029	0.29	A	T	Intron	ENSTTAG00005013049	clec4e_9	0	C-type lectin domain family 4 member E	encodes a pattern recognition receptor that plays a critical role in immune response to infections	(Eslamloo et al., 2020; Rozas-Serri, Peña, & Maldonado, 2018)
11	6920139	11-6920139	0.26	C	T	Intron	ENSTTAG00005013049	clec4e_9	0	C-type lectin domain family 4 member E	encodes a pattern recognition receptor that plays a critical role in immune response to infections	(Eslamloo et al., 2020; Rozas-Serri, Peña, & Maldonado, 2018)
11	6920246	11-6920246	0.31	C	T	Syn	ENSTTAG00005013049	clec4e_9	0	C-type lectin domain family 4 member E	encodes a pattern recognition receptor that plays a critical role in immune response to infections	(Eslamloo et al., 2020; Rozas-Serri, Peña, & Maldonado, 2018)
11	6920655	11-6920655	0.31	A	G	Intron	ENSTTAG00005013049	clec4e_9	0	C-type lectin domain family 4 member E	encodes a pattern recognition receptor that plays a critical role in immune response to infections	(Eslamloo et al., 2020; Rozas-Serri, Peña, & Maldonado, 2018)
11	6920672	11-6920672	0.27	A	G	Intron	ENSTTAG00005013049	clec4e_9	0	C-type lectin domain family 4 member E	encodes a pattern recognition receptor that plays a critical role in immune response to infections	(Eslamloo et al., 2020; Rozas-Serri, Peña, & Maldonado, 2018)
11	6920681	11-6920681	0.3	G	C	Intron	ENSTTAG00005013049	clec4e_9	0	C-type lectin domain family 4 member E	encodes a pattern recognition receptor that plays a critical role in immune response to infections	(Eslamloo et al., 2020; Rozas-Serri, Peña, & Maldonado, 2018)
11	6921321	11-6921321	0.27	C	T	Intron	ENSTTAG00005013049	clec4e_9	0	C-type lectin domain family 4 member E	encodes a pattern recognition receptor that plays a critical role in immune response to infections	(Eslamloo et al., 2020; Rozas-Serri, Peña, & Maldonado, 2018)
11	6921329	11-6921329	0.3	C	T	Intron	ENSTTAG00005013049	clec4e_9	0	C-type lectin domain family 4 member E	encodes a pattern recognition receptor that plays a critical role in immune response to infections	(Eslamloo et al., 2020; Rozas-Serri, Peña, & Maldonado, 2018)
11	6921636	11-6921636	0.28	C	T	Intron	ENSTTAG00005013049	clec4e_9	0	C-type lectin domain family 4 member E	encodes a pattern recognition receptor that plays a critical role in immune response to infections	(Eslamloo et al., 2020; Rozas-Serri, Peña, & Maldonado, 2018)
11	6921669	11-6921669	0.27	C	T	Intron	ENSTTAG00005013049	clec4e_9	0	C-type lectin domain family 4 member E	encodes a pattern recognition receptor that plays a critical role in immune response to infections	(Eslamloo et al., 2020; Rozas-Serri, Peña, & Maldonado, 2018)
11	6921723	11-6921723	0.36	A	G	Intron	ENSTTAG00005013049	clec4e_9	0	C-type lectin domain family 4 member E	encodes a pattern recognition receptor that plays a critical role in immune response to infections	(Eslamloo et al., 2020; Rozas-Serri, Peña, & Maldonado, 2018)
11	6921726	11-6921726	0.28	T	A	Intron	ENSTTAG00005013049	clec4e_9	0	C-type lectin domain family 4 member E	encodes a pattern recognition receptor that plays a critical role in immune response to infections	(Eslamloo et al., 2020; Rozas-Serri, Peña, & Maldonado, 2018)
11	6921851	11-6921851	0.25	G	A	Intron	ENSTTAG00005013049	clec4e_9	0	C-type lectin domain family 4 member E	encodes a pattern recognition receptor that plays a critical role in immune response to infections	(Eslamloo et al., 2020; Rozas-Serri, Peña, & Maldonado, 2018)
11	6922219	11-6922219	0.29	T	G	Intron	ENSTTAG00005013049	clec4e_9	0	C-type lectin domain family 4 member E	encodes a pattern recognition receptor that plays a critical role in immune response to infections	(Eslamloo et al., 2020; Rozas-Serri, Peña, & Maldonado, 2018)
11	6922222	11-6922222	0.28	A	T	Intron	ENSTTAG00005013049	clec4e_9	0	C-type lectin domain family 4 member E	encodes a pattern recognition receptor that plays a critical role in immune response to infections	(Eslamloo et al., 2020; Rozas-Serri, Peña, & Maldonado, 2018)
11	6922267	11-6922267	0.29	T	A	Intron	ENSTTAG00005013049	clec4e_9	0	C-type lectin domain family 4 member E	encodes a pattern recognition receptor that plays a critical role in immune response to infections	(Eslamloo et al., 2020; Rozas-Serri, Peña, & Maldonado, 2018)
11	6922282	11-6922282	0.29	T	G	Intron	ENSTTAG00005013049	clec4e_9	0	C-type lectin domain family 4 member E	encodes a pattern recognition receptor that plays a critical role in immune response to infections	(Eslamloo et al., 2020; Rozas-Serri, Peña, & Maldonado, 2018)
11	6922294	11-6922294	0.34	G	A	Intron	ENSTTAG00005013049	clec4e_9	0	C-type lectin domain family 4 member E	encodes a pattern recognition receptor that plays a critical role in immune response to infections	(Eslamloo et al., 2020; Rozas-Serri, Peña, & Maldonado, 2018)
11	6922306	11-6922306	0.3	G	A	Intron	ENSTTAG00005013049	clec4e_9	0	C-type lectin domain family 4 member E	encodes a pattern recognition receptor that plays a critical role in immune response to infections	(Eslamloo et al., 2020; Rozas-Serri, Peña, & Maldonado, 2018)
11	6922361	11-6922361	0.31	C	T	Intron	ENSTTAG00005013049	clec4e_9	0	C-type lectin domain family 4 member E	encodes a pattern recognition receptor that plays a critical role in immune response to infections	(Eslamloo et al., 2020; Rozas-Serri, Peña, & Maldonado, 2018)
11	6922921	11-6922921	0.26	C	G	FiveUTR	ENSTTAG00005013049	clec4e_9	0	C-type lectin domain family 4 member E	encodes a pattern recognition receptor that plays a critical role in immune response to infections	(Eslamloo et al., 2020; Rozas-Serri, Peña, & Maldonado, 2018)
11	6923039	11-6923039	0.31	G	C	Upstream	ENSTTAG00005013049	clec4e_9	38	C-type lectin domain family 4 member E	encodes a pattern recognition receptor that plays a critical role in immune response to infections	(Eslamloo et al., 2020; Rozas-Serri, Peña, & Maldonado, 2018)
11	6923520	11-6923520	0.26	T	G	Upstream	ENSTTAG00005013049	clec4e_9	519	C-type lectin domain family 4 member E	encodes a pattern recognition receptor that plays a critical role in immune response to infections	(Eslamloo et al., 2020; Rozas-Serri, Peña, & Maldonado, 2018)
11	6924164	11-6924164	0.29	A	C	Upstream	ENSTTAG00005013049	clec4e_9	1163	C-type lectin domain family 4 member E	encodes a pattern recognition receptor that plays a critical role in immune response to infections	(Eslamloo et al., 2020; Rozas-Serri, Peña, & Maldonado, 2018)
11	6924328	11-6924328	0.26	C	A	Upstream	ENSTTAG00005013049	clec4e_9	1327	C-type lectin domain family 4 member E	encodes a pattern recognition receptor that plays a critical role in immune response to infections	(Eslamloo et al., 2020; Rozas-Serri, Peña, & Maldonado, 2018)
11	6924335	11-6924335	0.29	G	C	Upstream	ENSTTAG00005013049	clec4e_9	1334	C-type lectin domain family 4 member E	encodes a pattern recognition receptor that plays a critical role in immune response to infections	(Eslamloo et al., 2020; Rozas-Serri, Peña, & Maldonado, 2018)
11	6925785	11-6925785	0.26	C	G	Upstream	ENSTTAG00005021329	NA	2187
11	6925789	11-6925789	0.25	G	A	Upstream	ENSTTAG00005021329	NA	2183
11	6925808	11-6925808	0.27	G	A	Upstream	ENSTTAG00005021329	NA	2164
11	6925873	11-6925873	0.26	A	G	Upstream	ENSTTAG00005021329	NA	2099
11	6926133	11-6926133	0.28	C	T	Upstream	ENSTTAG00005021329	NA	1839
11	6926377	11-6926377	0.35	A	C	Upstream	ENSTTAG00005021329	NA	1595
11	6926635	11-6926635	0.34	T	A	Upstream	ENSTTAG00005021329	NA	1337
11	6926640	11-6926640	0.36	G	A	Upstream	ENSTTAG00005021329	NA	1332
11	6927062	11-6927062	0.26	T	A	Upstream	ENSTTAG00005021329	NA	910
11	6928825	11-6928825	0.26	T	G	Upstream	ENSTTAG00005021329	NA	57
11	6929925	11-6929925	0.32	A	T	Upstream	ENSTTAG00005021329	NA	1157
11	6929930	11-6929930	0.31	G	A	Upstream	ENSTTAG00005021329	NA	1162
11	6929941	11-6929941	0.26	G	C	Upstream	ENSTTAG00005021329	NA	1173
11	6930001	11-6930001	0.25	T	C	Upstream	ENSTTAG00005021329	NA	1233
11	6930002	11-6930002	0.28	G	T	Upstream	ENSTTAG00005021329	NA	1234
11	6930009	11-6930009	0.27	A	T	Upstream	ENSTTAG00005021329	NA	1241
11	6930271	11-6930271	0.31	C	A	Upstream	ENSTTAG00005021329	NA	1503
11	6930291	11-6930291	0.25	A	T	Upstream	ENSTTAG00005021329	NA	1523
11	6930301	11-6930301	0.27	C	T	Upstream	ENSTTAG00005021329	NA	1533
11	6930556	11-6930556	0.27	G	A	Upstream	ENSTTAG00005021333	NA	1558
11	6930703	11-6930703	0.3	A	G	Upstream	ENSTTAG00005021333	NA	1411
11	6930853	11-6930853	0.29	C	T	Upstream	ENSTTAG00005021333	NA	1261
11	6933560	11-6933560	0.27	C	T	Intron	ENSTTAG00005021333	NA	0
11	6933578	11-6933578	0.27	G	A	Intron	ENSTTAG00005021333	NA	0
11	6933758	11-6933758	0.26	A	T	Intron	ENSTTAG00005021333	NA	0
11	6942036	11-6942036	0.36	C	T	Intron	ENSTTAG00005021333	NA	0
11	6942093	11-6942093	0.25	A	C	Intron	ENSTTAG00005021333	NA	0
11	6942108	11-6942108	0.26	A	C	Intron	ENSTTAG00005021333	NA	0
11	6942342	11-6942342	0.25	C	T	Intron	ENSTTAG00005021333	NA	0
11	6948812	11-6948812	0.27	A	G	Upstream	ENSTTAG00005021334	NA	181
11	6953253	11-6953253	0.33	A	G	Intron	ENSTTAG00005021315	igk-v19-17	0
11	6956733	11-6956733	0.34	T	C	Intron	ENSTTAG00005021315	igk-v19-17	0
11	6962603	11-6962603	0.3	T	G	Intron	ENSTTAG00005021315	igk-v19-17	0
11	6962630	11-6962630	0.34	A	T	Intron	ENSTTAG00005021315	igk-v19-17	0
11	6962706	11-6962706	0.27	T	C	Intron	ENSTTAG00005021315	igk-v19-17	0
11	6963962	11-6963962	0.25	C	T	Intron	ENSTTAG00005021315	igk-v19-17	0
11	6965445	11-6965445	0.33	C	A	Intron	ENSTTAG00005021315	igk-v19-17	0
11	6979511	11-6979511	0.25	A	G	Intron	ENSTTAG00005021338	igkv6-21	0
11	6981478	11-6981478	0.33	T	C	Intron	ENSTTAG00005021341	NA	0
11	6981798	11-6981798	0.36	A	T	Intron	ENSTTAG00005021341	NA	0
11	6981847	11-6981847	0.26	T	G	Intron	ENSTTAG00005021341	NA	0
11	7001216	11-7001216	0.28	T	C	Upstream	ENSTTAG00005021346	igkc_4	417
11	7008469	11-7008469	0.25	C	T	Upstream	ENSTTAG00005021351	igkv4-1_2	301
11	7017760	11-7017760	0.26	T	C	Upstream	ENSTTAG00005021356	igkv4-1_4	19
11	7024310	11-7024310	0.29	C	A	Intron	ENSTTAG00005021359	igkv4-1_3	0
11	7027505	11-7027505	0.27	A	G	Intron	ENSTTAG00005021488	NA	0
11	7031552	11-7031552	0.26	T	C	Intron	ENSTTAG00005021488	NA	0
11	7035000	11-7035000	0.31	A	G	Intron	ENSTTAG00005021365	igkv3-15_3	0
11	7035484	11-7035484	0.3	G	A	Intron	ENSTTAG00005021365	igkv3-15_3	0
11	7043892	11-7043892	0.27	A	G	Intron	ENSTTAG00005022642	igkc_29	0
11	7047452	11-7047452	0.27	G	C	Intron	ENSTTAG00005022641	igkv3-20_2	0
11	7055277	11-7055277	0.26	T	A	Intron	ENSTTAG00005022645	gm10881	0
11	7055363	11-7055363	0.35	C	T	Intron	ENSTTAG00005022645	gm10881	0
11	7055404	11-7055404	0.25	G	A	Syn	ENSTTAG00005022645	gm10881	0
11	7062837	11-7062837	0.31	A	G	Upstream	ENSTTAG00005006684	igkv1d-12	550
11	7065700	11-7065700	0.26	A	T	Upstream	ENSTTAG00005006684	igkv1d-12	458
11	7068207	11-7068207	0.26	G	C	Intron	ENSTTAG00005008066	pomcb	0
11	7068410	11-7068410	0.28	T	C	Intron	ENSTTAG00005008066	pomcb	0
11	7068557	11-7068557	0.38	A	C	Intron	ENSTTAG00005008066	pomcb	0
11	7068628	11-7068628	0.3	T	C	Intron	ENSTTAG00005008066	pomcb	0
11	7069008	11-7069008	0.27	T	C	Upstream	ENSTTAG00005008066	pomcb	244
11	7069082	11-7069082	0.26	A	T	Upstream	ENSTTAG00005008066	pomcb	318
11	7069133	11-7069133	0.31	C	G	Upstream	ENSTTAG00005008066	pomcb	369
11	7070238	11-7070238	0.28	T	G	Upstream	ENSTTAG00005008066	pomcb	1474
11	7071850	11-7071850	0.26	T	A	Upstream	ENSTTAG00005008066	pomcb	3086
11	7072039	11-7072039	0.25	G	C	Upstream	ENSTTAG00005008066	pomcb	3275
11	7072417	11-7072417	0.26	C	A	Upstream	ENSTTAG00005008066	pomcb	3653
11	7074782	11-7074782	0.27	C	G	Intergenic	ENSTTAG00005007823	ndufb9	5185
11	7074870	11-7074870	0.26	T	C	Intergenic	ENSTTAG00005007823	ndufb9	5097
11	7076886	11-7076886	0.28	A	G	Upstream	ENSTTAG00005007823	ndufb9	3081
11	7077744	11-7077744	0.28	A	T	Upstream	ENSTTAG00005007823	ndufb9	2223
11	7077745	11-7077745	0.25	T	A	Upstream	ENSTTAG00005007823	ndufb9	2222
11	7077751	11-7077751	0.26	C	A	Upstream	ENSTTAG00005007823	ndufb9	2216
11	7077770	11-7077770	0.26	G	A	Upstream	ENSTTAG00005007823	ndufb9	2197
11	7078152	11-7078152	0.26	A	C	Upstream	ENSTTAG00005007823	ndufb9	1815
11	7078325	11-7078325	0.3	T	C	Upstream	ENSTTAG00005007823	ndufb9	1642
11	7079811	11-7079811	0.25	G	A	Upstream	ENSTTAG00005007823	ndufb9	156
11	7082198	11-7082198	0.28	C	G	Intron	ENSTTAG00005007823	ndufb9	0
11	7082422	11-7082422	0.26	G	T	Intron	ENSTTAG00005007823	ndufb9	0
11	7082504	11-7082504	0.27	A	G	Intron	ENSTTAG00005007823	ndufb9	0
11	7082902	11-7082902	0.25	C	T	Intron	ENSTTAG00005007823	ndufb9	0
11	7082976	11-7082976	0.27	G	T	Intron	ENSTTAG00005007823	ndufb9	0
11	7084683	11-7084683	0.31	G	A	Upstream	ENSTTAG00005008041	tatdn1	329
11	7084867	11-7084867	0.31	T	C	Upstream	ENSTTAG00005008041	tatdn1	145
11	7084873	11-7084873	0.33	C	A	Upstream	ENSTTAG00005008041	tatdn1	139
11	7086906	11-7086906	0.29	C	T	Intron	ENSTTAG00005008041	tatdn1	0
11	7086969	11-7086969	0.25	T	A	Intron	ENSTTAG00005008041	tatdn1	0
11	7087066	11-7087066	0.26	T	C	Intron	ENSTTAG00005008041	tatdn1	0
11	7087557	11-7087557	0.28	C	G	Intron	ENSTTAG00005008041	tatdn1	0
11	7087988	11-7087988	0.34	T	A	Intron	ENSTTAG00005008041	tatdn1	0
11	7087989	11-7087989	0.34	A	T	Intron	ENSTTAG00005008041	tatdn1	0
11	7087990	11-7087990	0.37	C	G	Intron	ENSTTAG00005008041	tatdn1	0
11	7088284	11-7088284	0.26	T	A	Intron	ENSTTAG00005008041	tatdn1	0
11	7091294	11-7091294	0.25	C	T	Intron	ENSTTAG00005008100	rnf139	0
11	7092832	11-7092832	0.29	G	T	Intron	ENSTTAG00005008100	rnf139	0
11	7093972	11-7093972	0.38	G	T	Intron	ENSTTAG00005008100	rnf139	0
11	7094041	11-7094041	0.3	A	G	Intron	ENSTTAG00005008100	rnf139	0
11	7094086	11-7094086	0.29	A	G	Intron	ENSTTAG00005008100	rnf139	0
11	7094101	11-7094101	0.28	T	C	Intron	ENSTTAG00005008100	rnf139	0
11	7094213	11-7094213	0.3	G	T	Intron	ENSTTAG00005008100	rnf139	0
11	7094233	11-7094233	0.31	C	A	Intron	ENSTTAG00005008100	rnf139	0
11	7098067	11-7098067	0.26	A	G	Intron	ENSTTAG00005008100	rnf139	0
11	7098266	11-7098266	0.25	A	C	Intron	ENSTTAG00005008100	rnf139	0
11	7098376	11-7098376	0.27	A	G	Intron	ENSTTAG00005008100	rnf139	0
11	7099066	11-7099066	0.32	G	A	Intron	ENSTTAG00005008100	rnf139	0
11	7110124	11-7110124	0.27	T	C	Intron	ENSTTAG00005008063	tmem65_2	0
11	7114041	11-7114041	0.34	G	A	Intron	ENSTTAG00005008063	tmem65_2	0
11	7114278	11-7114278	0.31	T	C	Intron	ENSTTAG00005008063	tmem65_2	0
11	7114341	11-7114341	0.3	A	C	Intron	ENSTTAG00005008063	tmem65_2	0
11	7114477	11-7114477	0.25	C	T	Intron	ENSTTAG00005008063	tmem65_2	0
11	7118753	11-7118753	0.31	G	T	Intron	ENSTTAG00005008063	tmem65_2	0
11	7118792	11-7118792	0.27	G	T	Intron	ENSTTAG00005008063	tmem65_2	0
11	7120649	11-7120649	0.31	T	G	Intron	ENSTTAG00005008063	tmem65_2	0
11	7121378	11-7121378	0.26	C	G	Intron	ENSTTAG00005008063	tmem65_2	0
11	7127732	11-7127732	0.27	T	C	Intron	ENSTTAG00005008063	tmem65_2	0
11	7127799	11-7127799	0.26	G	T	Intron	ENSTTAG00005008063	tmem65_2	0
11	7133129	11-7133129	0.27	G	T	Intron	ENSTTAG00005008063	tmem65_2	0
11	7135022	11-7135022	0.27	A	G	Intron	ENSTTAG00005008063	tmem65_2	0
20	11634592	20-11634592	0.41	G	T	Intron	ENSTTAG00005014928	ncoa2	0	nuclear receptor coactivator 2	transcriptiol coactivator for steroid receptors and nuclear receptors, including steroid, thyroid, retinoid, and vitamin D receptors. It is also a critical regulator of glucose metabolism regulation	(Bateman et al., 2021)
20	11635269	20-11635269	0.4	A	G	Intron	ENSTTAG00005014928	ncoa2	0	nuclear receptor coactivator 2	transcriptiol coactivator for steroid receptors and nuclear receptors, including steroid, thyroid, retinoid, and vitamin D receptors. It is also a critical regulator of glucose metabolism regulation	(Bateman et al., 2021)
20	11635293	20-11635293	0.42	A	T	Intron	ENSTTAG00005014928	ncoa2	0	nuclear receptor coactivator 2	transcriptiol coactivator for steroid receptors and nuclear receptors, including steroid, thyroid, retinoid, and vitamin D receptors. It is also a critical regulator of glucose metabolism regulation	(Bateman et al., 2021)
20	11635302	20-11635302	0.41	A	G	Intron	ENSTTAG00005014928	ncoa2	0	nuclear receptor coactivator 2	transcriptiol coactivator for steroid receptors and nuclear receptors, including steroid, thyroid, retinoid, and vitamin D receptors. It is also a critical regulator of glucose metabolism regulation	(Bateman et al., 2021)
20	11635321	20-11635321	0.44	G	A	Intron	ENSTTAG00005014928	ncoa2	0	nuclear receptor coactivator 2	transcriptiol coactivator for steroid receptors and nuclear receptors, including steroid, thyroid, retinoid, and vitamin D receptors. It is also a critical regulator of glucose metabolism regulation	(Bateman et al., 2021)
20	11635339	20-11635339	0.42	G	C	Intron	ENSTTAG00005014928	ncoa2	0	nuclear receptor coactivator 2	transcriptiol coactivator for steroid receptors and nuclear receptors, including steroid, thyroid, retinoid, and vitamin D receptors. It is also a critical regulator of glucose metabolism regulation	(Bateman et al., 2021)
20	11636865	20-11636865	0.4	C	T	Intron	ENSTTAG00005014928	ncoa2	0	nuclear receptor coactivator 2	transcriptiol coactivator for steroid receptors and nuclear receptors, including steroid, thyroid, retinoid, and vitamin D receptors. It is also a critical regulator of glucose metabolism regulation	(Bateman et al., 2021)
20	11637400	20-11637400	0.41	G	A	Intron	ENSTTAG00005014928	ncoa2	0	nuclear receptor coactivator 2	transcriptiol coactivator for steroid receptors and nuclear receptors, including steroid, thyroid, retinoid, and vitamin D receptors. It is also a critical regulator of glucose metabolism regulation	(Bateman et al., 2021)
20	11637433	20-11637433	0.4	A	T	Intron	ENSTTAG00005014928	ncoa2	0	nuclear receptor coactivator 2	transcriptiol coactivator for steroid receptors and nuclear receptors, including steroid, thyroid, retinoid, and vitamin D receptors. It is also a critical regulator of glucose metabolism regulation	(Bateman et al., 2021)
20	11638825	20-11638825	0.44	G	A	Intron	ENSTTAG00005014928	ncoa2	0	nuclear receptor coactivator 2	transcriptiol coactivator for steroid receptors and nuclear receptors, including steroid, thyroid, retinoid, and vitamin D receptors. It is also a critical regulator of glucose metabolism regulation	(Bateman et al., 2021)
20	11638879	20-11638879	0.4	C	G	Intron	ENSTTAG00005014928	ncoa2	0	nuclear receptor coactivator 2	transcriptiol coactivator for steroid receptors and nuclear receptors, including steroid, thyroid, retinoid, and vitamin D receptors. It is also a critical regulator of glucose metabolism regulation	(Bateman et al., 2021)
20	11640406	20-11640406	0.41	C	A	Intron	ENSTTAG00005014928	ncoa2	0	nuclear receptor coactivator 2	transcriptiol coactivator for steroid receptors and nuclear receptors, including steroid, thyroid, retinoid, and vitamin D receptors. It is also a critical regulator of glucose metabolism regulation	(Bateman et al., 2021)
20	11643211	20-11643211	0.4	G	A	Intron	ENSTTAG00005014928	ncoa2	0	nuclear receptor coactivator 2	transcriptiol coactivator for steroid receptors and nuclear receptors, including steroid, thyroid, retinoid, and vitamin D receptors. It is also a critical regulator of glucose metabolism regulation	(Bateman et al., 2021)
20	11644062	20-11644062	0.41	G	A	Intron	ENSTTAG00005014928	ncoa2	0	nuclear receptor coactivator 2	transcriptiol coactivator for steroid receptors and nuclear receptors, including steroid, thyroid, retinoid, and vitamin D receptors. It is also a critical regulator of glucose metabolism regulation	(Bateman et al., 2021)
20	11646122	20-11646122	0.41	A	G	Intron	ENSTTAG00005014928	ncoa2	0	nuclear receptor coactivator 2	transcriptiol coactivator for steroid receptors and nuclear receptors, including steroid, thyroid, retinoid, and vitamin D receptors. It is also a critical regulator of glucose metabolism regulation	(Bateman et al., 2021)
20	11646132	20-11646132	0.41	T	G	Intron	ENSTTAG00005014928	ncoa2	0	nuclear receptor coactivator 2	transcriptiol coactivator for steroid receptors and nuclear receptors, including steroid, thyroid, retinoid, and vitamin D receptors. It is also a critical regulator of glucose metabolism regulation	(Bateman et al., 2021)
20	11647497	20-11647497	0.4	A	G	Intron	ENSTTAG00005014928	ncoa2	0	nuclear receptor coactivator 2	transcriptiol coactivator for steroid receptors and nuclear receptors, including steroid, thyroid, retinoid, and vitamin D receptors. It is also a critical regulator of glucose metabolism regulation	(Bateman et al., 2021)
20	11655719	20-11655719	0.4	C	A	Intron	ENSTTAG00005014928	ncoa2	0	nuclear receptor coactivator 2	transcriptiol coactivator for steroid receptors and nuclear receptors, including steroid, thyroid, retinoid, and vitamin D receptors. It is also a critical regulator of glucose metabolism regulation	(Bateman et al., 2021)
21	13747896	21-13747896	0.6	C	T	Upstream	ENSTTAG00005025309	NA	967
21	13748840	21-13748840	0.46	T	C	Upstream	ENSTTAG00005025309	NA	23
21	13748915	21-13748915	0.52	A	G	Intron	ENSTTAG00005025309	NA	0
21	13748959	21-13748959	0.47	T	C	Syn	ENSTTAG00005025309	NA	0
21	13749211	21-13749211	0.5	G	T	Intron	ENSTTAG00005025309	NA	0
21	13759091	21-13759091	0.44	C	A	ThreeUTR	ENSTTAG00005022599	dnajb2	0
21	13759099	21-13759099	0.47	C	T	ThreeUTR	ENSTTAG00005022599	dnajb2	0
21	13759100	21-13759100	0.47	A	G	ThreeUTR	ENSTTAG00005022599	dnajb2	0
21	13759649	21-13759649	0.47	G	C	Upstream	ENSTTAG00005022599	dnajb2	523
21	13759716	21-13759716	0.5	A	G	Upstream	ENSTTAG00005022599	dnajb2	590
21	13760182	21-13760182	0.46	T	C	Upstream	ENSTTAG00005022599	dnajb2	1056
21	13761058	21-13761058	0.49	T	C	Upstream	ENSTTAG00005026873	ptprn_2	1324
21	13761178	21-13761178	0.44	T	C	Upstream	ENSTTAG00005026873	ptprn_2	1204
21	13761357	21-13761357	0.47	T	A	Upstream	ENSTTAG00005026873	ptprn_2	1025
21	13761529	21-13761529	0.45	A	G	Upstream	ENSTTAG00005026873	ptprn_2	853
21	13761532	21-13761532	0.47	T	A	Upstream	ENSTTAG00005026873	ptprn_2	850
21	13762215	21-13762215	0.45	G	A	Upstream	ENSTTAG00005026873	ptprn_2	167
21	13782559	21-13782559	0.5	A	T	Intergenic	ENSTTAG00005022376	des_2	8600
21	13782695	21-13782695	0.48	A	G	Intergenic	ENSTTAG00005022376	des_2	8464
21	13782893	21-13782893	0.45	G	A	Intergenic	ENSTTAG00005022376	des_2	8266
21	13782932	21-13782932	0.52	T	G	Intergenic	ENSTTAG00005022376	des_2	8227
21	13783005	21-13783005	0.48	C	T	Intergenic	ENSTTAG00005022376	des_2	8154
21	13783476	21-13783476	0.49	T	C	Intergenic	ENSTTAG00005022376	des_2	7683
21	13783634	21-13783634	0.5	G	C	Intergenic	ENSTTAG00005022376	des_2	7525
21	13788954	21-13788954	0.48	G	T	Upstream	ENSTTAG00005022376	des_2	2205
21	13788966	21-13788966	0.46	G	A	Upstream	ENSTTAG00005022376	des_2	2193
21	13788984	21-13788984	0.45	C	T	Upstream	ENSTTAG00005022376	des_2	2175
21	13807720	21-13807720	0.48	T	A	Upstream	ENSTTAG00005010880	tmem198_tmem198b	1948
21	13810203	21-13810203	0.55	A	C	Intron	ENSTTAG00005010880	tmem198_tmem198b	0
21	13818949	21-13818949	0.45	G	C	Intron	ENSTTAG00005010880	tmem198_tmem198b	0
21	13829812	21-13829812	0.46	A	G	Intergenic	ENSTTAG00005010880	tmem198_tmem198b	7020
21	13829815	21-13829815	0.46	T	C	Intergenic	ENSTTAG00005010880	tmem198_tmem198b	7023
21	13829931	21-13829931	0.5	T	G	Intergenic	ENSTTAG00005010880	tmem198_tmem198b	7139
21	13830108	21-13830108	0.45	T	G	Intergenic	ENSTTAG00005010880	tmem198_tmem198b	7316
21	13830145	21-13830145	0.43	A	T	Intergenic	ENSTTAG00005010880	tmem198_tmem198b	7353
21	13837878	21-13837878	0.45	C	T	Intergenic	ENSTTAG00005026644	bin1_2	6975
21	13846927	21-13846927	0.43	C	T	Intron	ENSTTAG00005026644	bin1_2	0
21	13847113	21-13847113	0.44	C	T	Intron	ENSTTAG00005026644	bin1_2	0
21	13854180	21-13854180	0.46	A	G	Intron	ENSTTAG00005026644	bin1_2	0
21	13854361	21-13854361	0.44	A	G	Intron	ENSTTAG00005026644	bin1_2	0
21	13855446	21-13855446	0.45	A	T	Intron	ENSTTAG00005026644	bin1_2	0
21	13889401	21-13889401	0.47	A	G	Upstream	ENSTTAG00005013356	snx4_2	1027
21	13896288	21-13896288	0.44	A	C	Intron	ENSTTAG00005013356	snx4_2	0
21	13896851	21-13896851	0.47	G	A	Syn	ENSTTAG00005013356	snx4_2	0
21	13898858	21-13898858	0.49	A	G	Downstream	ENSTTAG00005013356	snx4_2	979
21	13901383	21-13901383	0.48	G	T	Downstream	ENSTTAG00005013356	snx4_2	3504
21	13903197	21-13903197	0.59	C	A	Intergenic	ENSTTAG00005013356	snx4_2	5318
21	13904080	21-13904080	0.57	T	G	Intergenic	ENSTTAG00005013356	snx4_2	6201
21	13905661	21-13905661	0.49	A	G	Upstream	ENSTTAG00005013356	snx4_2	7782
21	13905839	21-13905839	0.55	T	G	Upstream	ENSTTAG00005013356	snx4_2	7960
21	13906229	21-13906229	0.48	C	A	Upstream	ENSTTAG00005013356	snx4_2	8350
21	13907393	21-13907393	0.46	G	C	Upstream	ENSTTAG00005013356	snx4_2	9514
21	13907629	21-13907629	0.47	G	A	Upstream	ENSTTAG00005013356	snx4_2	9750
21	13907873	21-13907873	0.47	T	A	Upstream	ENSTTAG00005013356	snx4_2	9994
21	13908084	21-13908084	0.45	G	A	Upstream	ENSTTAG00005013356	snx4_2	10205
21	13908770	21-13908770	0.47	G	A	Upstream	ENSTTAG00005013356	snx4_2	10891
21	13909869	21-13909869	0.51	T	C	Intron	ENSTTAG00005013356	snx4_2	11990
21	13909905	21-13909905	0.53	T	C	Intron	ENSTTAG00005013356	snx4_2	12026
21	13912384	21-13912384	0.45	T	C	Upstream	ENSTTAG00005022609	arsd	12183
21	13935924	21-13935924	0.44	C	A	Downstream	ENSTTAG00005022609	arsd	692
21	13935940	21-13935940	0.43	T	G	Downstream	ENSTTAG00005022609	arsd	708
21	13957508	21-13957508	0.43	A	C	Upstream	ENSTTAG00005022341	mxra5_igsf10	3486
21	13997688	21-13997688	0.47	A	G	Intergenic	ENSTTAG00005027680	nlgn4x_2	19128
21	14007269	21-14007269	0.44	G	T	Intergenic	ENSTTAG00005027680	nlgn4x_2	9547
21	14007695	21-14007695	0.47	C	G	Intergenic	ENSTTAG00005027680	nlgn4x_2	9121
21	14051518	21-14051518	0.47	T	C	Intergenic	ENSTTAG00005027694	ercc1	13589
21	14056763	21-14056763	0.49	G	A	Intergenic	ENSTTAG00005027694	ercc1	8344
21	14156010	21-14156010	0.45	C	A	Upstream	ENSTTAG00005027696	dip2a	3970
21	14165765	21-14165765	0.46	C	G	Intergenic	ENSTTAG00005027696	dip2a	13725
21	14165793	21-14165793	0.47	A	G	Intergenic	ENSTTAG00005027696	dip2a	13753
21	14166218	21-14166218	0.47	T	A	Intergenic	ENSTTAG00005027696	dip2a	14178
21	14189471	21-14189471	0.45	G	A	Intergenic	ENSTTAG00005025350	cflar	10130
21	14199280	21-14199280	0.48	T	G	Upstream	ENSTTAG00005025350	cflar	321
21	14202448	21-14202448	0.44	G	T	Intron	ENSTTAG00005025350	cflar	0
21	14203832	21-14203832	0.44	C	T	Intron	ENSTTAG00005025350	cflar	0
21	14204920	21-14204920	0.43	G	A	Upstream	ENSTTAG00005025350	cflar	291
21	14204941	21-14204941	0.47	A	G	Upstream	ENSTTAG00005025350	cflar	312
21	14205039	21-14205039	0.46	T	A	Upstream	ENSTTAG00005022618	fam126b	226
21	14205292	21-14205292	0.48	G	A	FiveUTR	ENSTTAG00005022618	fam126b	0
21	14205766	21-14205766	0.48	T	C	Intron	ENSTTAG00005022618	fam126b	0
21	14215309	21-14215309	0.47	T	A	Intron	ENSTTAG00005022618	fam126b	0
21	14225529	21-14225529	0.47	A	C	Intron	ENSTTAG00005022618	fam126b	0
21	14225862	21-14225862	0.55	C	T	Intron	ENSTTAG00005022618	fam126b	0
21	14226546	21-14226546	0.51	A	G	Intron	ENSTTAG00005022618	fam126b	0
21	14227570	21-14227570	0.46	G	C	Intron	ENSTTAG00005022618	fam126b	0
21	14237273	21-14237273	0.52	C	T	NonSyn	ENSTTAG00005022618	fam126b	0
21	14237275	21-14237275	0.52	C	A	NonSyn	ENSTTAG00005022618	fam126b	0
21	14245551	21-14245551	0.48	T	C	Downstream	ENSTTAG00005022618	fam126b	1525
21	14271915	21-14271915	0.52	C	A	Intron	ENSTTAG00005027685	trpm2	0
21	14275198	21-14275198	0.44	G	T	Downstream	ENSTTAG00005027685	trpm2	98
21	14276367	21-14276367	0.43	G	A	Downstream	ENSTTAG00005027685	trpm2	1267
21	14277257	21-14277257	0.45	C	G	Downstream	ENSTTAG00005027685	trpm2	2157
21	14277392	21-14277392	0.43	T	C	Downstream	ENSTTAG00005027685	trpm2	2292
21	14287795	21-14287795	0.45	T	C	Intron	ENSTTAG00005027668	map3k13	0
21	14288178	21-14288178	0.45	A	G	Intron	ENSTTAG00005027668	map3k13	0
21	14289175	21-14289175	0.44	C	A	Intron	ENSTTAG00005027668	map3k13	0
21	14314050	21-14314050	0.49	A	T	ThreeUTR	ENSTTAG00005027668	map3k13	0
21	14530053	21-14530053	0.49	C	T	Intron	ENSTTAG00005026669	igf2bp2	0
21	14534945	21-14534945	0.43	T	G	Intron	ENSTTAG00005026669	igf2bp2	0
21	14534983	21-14534983	0.45	G	T	Intron	ENSTTAG00005026669	igf2bp2	0
21	14557472	21-14557472	0.48	T	C	Upstream	ENSTTAG00005023435	ankzf1	1057
21	14567222	21-14567222	0.43	G	C	NonSyn	ENSTTAG00005023472	glb1	0
21	14619433	21-14619433	0.5	A	G	Intergenic	ENSTTAG00005020989	myo10_2	5329
21	14620137	21-14620137	0.55	G	A	Upstream	ENSTTAG00005020989	myo10_2	4625
21	14780391	21-14780391	0.5	G	A	Intron	ENSTTAG00005024993	galnt13_galnt1	0
21	14782954	21-14782954	0.54	G	A	Intron	ENSTTAG00005024993	galnt13_galnt1	0
21	14783079	21-14783079	0.54	G	A	Intron	ENSTTAG00005024993	galnt13_galnt1	0
21	14932062	21-14932062	0.46	C	T	Intron	ENSTTAG00005025361	gpd2	0
21	14980316	21-14980316	0.5	A	G	Intergenic	ENSTTAG00005020292	NA	8621
21	14980318	21-14980318	0.43	G	A	Intergenic	ENSTTAG00005020292	NA	8619
21	15019086	21-15019086	0.44	T	G	Upstream	ENSTTAG00005027731	cytip	1500
21	15031268	21-15031268	0.49	G	T	Upstream	ENSTTAG00005027679	acvr1c	1375
21	15031280	21-15031280	0.43	A	G	Upstream	ENSTTAG00005027679	acvr1c	1387
21	15057183	21-15057183	0.48	G	A	Intergenic	ENSTTAG00005027676	acvr1_3	6120
21	15079899	21-15079899	0.44	A	C	Intergenic	ENSTTAG00005027693	upp2	6903
21	15094417	21-15094417	0.44	G	T	Intergenic	ENSTTAG00005026961	pkp4	14345
21	15094898	21-15094898	0.49	T	A	Intergenic	ENSTTAG00005026961	pkp4	13864
21	15108615	21-15108615	0.43	A	G	Upstream	ENSTTAG00005026961	pkp4	147
21	15185971	21-15185971	0.43	T	C	Upstream	ENSTTAG00005027932	tanc1	669
21	15195721	21-15195721	0.52	C	T	Intron	ENSTTAG00005027932	tanc1	0
21	15199802	21-15199802	0.45	C	T	Intron	ENSTTAG00005027932	tanc1	0
21	15199898	21-15199898	0.43	C	T	Intron	ENSTTAG00005027932	tanc1	0
21	15200087	21-15200087	0.44	C	T	Intron	ENSTTAG00005027932	tanc1	0
21	15212131	21-15212131	0.47	A	C	Intron	ENSTTAG00005027932	tanc1	0
21	15212880	21-15212880	0.53	T	C	Intron	ENSTTAG00005027932	tanc1	0
21	15214140	21-15214140	0.45	T	G	Intron	ENSTTAG00005027932	tanc1	0
21	15216403	21-15216403	0.45	A	G	Intron	ENSTTAG00005027932	tanc1	0
21	15216757	21-15216757	0.45	G	C	Intron	ENSTTAG00005027932	tanc1	0
21	15216808	21-15216808	0.45	T	C	Intron	ENSTTAG00005027932	tanc1	0
21	15217497	21-15217497	0.43	A	G	Intron	ENSTTAG00005027932	tanc1	0
21	15221554	21-15221554	0.44	T	G	Intron	ENSTTAG00005027932	tanc1	0
21	15221596	21-15221596	0.47	G	C	Intron	ENSTTAG00005027932	tanc1	0
21	15221683	21-15221683	0.49	C	T	Intron	ENSTTAG00005027932	tanc1	0
21	15231252	21-15231252	0.5	A	G	Intron	ENSTTAG00005027932	tanc1	0
21	15246996	21-15246996	0.5	T	G	Intron	ENSTTAG00005027932	tanc1	0
21	15327169	21-15327169	0.52	T	G	Intergenic	ENSTTAG00005017352	baz2b_2	22294
21	15332554	21-15332554	0.49	T	C	Intergenic	ENSTTAG00005027692	cd302	24543
21	15384588	21-15384588	0.47	T	G	Upstream	ENSTTAG00005025357	rbms1_2	775
21	15385103	21-15385103	0.45	G	T	Upstream	ENSTTAG00005025357	rbms1_2	1290
21	15392914	21-15392914	0.45	A	G	Upstream	ENSTTAG00005026665	tank	1592
21	15402063	21-15402063	0.47	A	T	Downstream	ENSTTAG00005026665	tank	2245
21	15427876	21-15427876	0.49	T	A	Intron	ENSTTAG00005027707	slc4a10_2	0
21	15437069	21-15437069	0.44	T	C	Syn	ENSTTAG00005027707	slc4a10_2	0
21	15438037	21-15438037	0.45	G	A	Intron	ENSTTAG00005027707	slc4a10_2	0
21	15438064	21-15438064	0.49	T	C	Intron	ENSTTAG00005027707	slc4a10_2	0
21	15439070	21-15439070	0.44	A	G	Intron	ENSTTAG00005027707	slc4a10_2	0
21	15439140	21-15439140	0.43	T	C	Intron	ENSTTAG00005027707	slc4a10_2	0
21	15477241	21-15477241	0.49	G	A	Upstream	ENSTTAG00005026652	kcnh7_3	730
21	15477736	21-15477736	0.45	T	C	Upstream	ENSTTAG00005026652	kcnh7_3	235
21	15478025	21-15478025	0.45	T	A	Intron	ENSTTAG00005026652	kcnh7_3	0
21	15488497	21-15488497	0.44	T	C	Intron	ENSTTAG00005026652	kcnh7_3	0
21	15489111	21-15489111	0.48	C	A	Intron	ENSTTAG00005026652	kcnh7_3	0
21	15490070	21-15490070	0.45	A	G	Intron	ENSTTAG00005026652	kcnh7_3	0
21	15490842	21-15490842	0.48	A	G	Intron	ENSTTAG00005026652	kcnh7_3	0
21	15491104	21-15491104	0.44	C	G	Intron	ENSTTAG00005026652	kcnh7_3	0
21	15501412	21-15501412	0.49	G	T	Upstream	ENSTTAG00005026652	kcnh7_3	275
21	15501541	21-15501541	0.44	G	C	Upstream	ENSTTAG00005026652	kcnh7_3	404
21	15502386	21-15502386	0.53	T	C	Upstream	ENSTTAG00005026652	kcnh7_3	1249
21	15504141	21-15504141	0.44	A	G	Upstream	ENSTTAG00005026652	kcnh7_3	3004
21	15543597	21-15543597	0.43	T	C	Intergenic	ENSTTAG00005017483	fign_2	11231
21	15543847	21-15543847	0.58	C	A	Intergenic	ENSTTAG00005017483	fign_2	10981
21	15555994	21-15555994	0.51	A	G	NonSyn	ENSTTAG00005017483	fign_2	0
21	15584668	21-15584668	0.54	A	C	Intergenic	ENSTTAG00005017483	fign_2	27622
21	15588234	21-15588234	0.44	T	A	Intergenic	ENSTTAG00005016590	grb14	29499
21	15588410	21-15588410	0.53	G	A	Intergenic	ENSTTAG00005016590	grb14	29323
21	15588558	21-15588558	0.5	G	A	Intergenic	ENSTTAG00005016590	grb14	29175
21	15588668	21-15588668	0.44	T	G	Intergenic	ENSTTAG00005016590	grb14	29065
21	15618770	21-15618770	0.6	G	A	Syn	ENSTTAG00005016590	grb14	0
21	15618771	21-15618771	0.58	C	T	NonSyn	ENSTTAG00005016590	grb14	0
21	15619806	21-15619806	0.54	G	A	Intron	ENSTTAG00005016590	grb14	0
21	15619939	21-15619939	0.57	G	A	Intron	ENSTTAG00005016590	grb14	0
21	15621142	21-15621142	0.47	C	T	Intron	ENSTTAG00005016590	grb14	0
21	15621626	21-15621626	0.49	G	T	Intron	ENSTTAG00005016590	grb14	0
21	15621864	21-15621864	0.45	A	C	Intron	ENSTTAG00005016590	grb14	0
21	15621929	21-15621929	0.45	G	T	Intron	ENSTTAG00005016590	grb14	0
21	15635439	21-15635439	0.45	C	T	Intron	ENSTTAG00005016590	grb14	0
21	15635947	21-15635947	0.47	A	G	Intron	ENSTTAG00005016590	grb14	0
21	15639381	21-15639381	0.47	T	C	Upstream	ENSTTAG00005016590	grb14	373
21	15640575	21-15640575	0.46	A	G	Upstream	ENSTTAG00005016590	grb14	1567
21	15648828	21-15648828	0.51	G	A	NonSyn	ENSTTAG00005017574	cobll1_2	0
21	15665843	21-15665843	0.48	C	A	NonSyn	ENSTTAG00005020949	slc38a11	0
21	15665978	21-15665978	0.47	A	G	Intron	ENSTTAG00005020949	slc38a11	0
21	15666539	21-15666539	0.5	G	A	Intron	ENSTTAG00005020949	slc38a11	0
21	15666676	21-15666676	0.43	G	A	Syn	ENSTTAG00005020949	slc38a11	0
21	15667035	21-15667035	0.46	C	A	Intron	ENSTTAG00005020949	slc38a11	0
21	15667587	21-15667587	0.45	C	A	NonSyn	ENSTTAG00005020949	slc38a11	0
21	15696174	21-15696174	0.46	C	T	Intron	ENSTTAG00005022598	scn2a_scn5a_scn1a_scn4a	0
21	15696176	21-15696176	0.44	G	A	Intron	ENSTTAG00005022598	scn2a_scn5a_scn1a_scn4a	0
21	15698626	21-15698626	0.43	C	T	Upstream	ENSTTAG00005022598	scn2a_scn5a_scn1a_scn4a	2114
21	15698658	21-15698658	0.55	G	T	Upstream	ENSTTAG00005022598	scn2a_scn5a_scn1a_scn4a	2146
21	15699015	21-15699015	0.44	T	G	Upstream	ENSTTAG00005022598	scn2a_scn5a_scn1a_scn4a	2503
21	15721812	21-15721812	0.43	T	A	Upstream	ENSTTAG00005016676	galnt3	527
21	15766261	21-15766261	0.57	C	A	Intergenic	ENSTTAG00005017587	xirp2	9152
21	15766284	21-15766284	0.57	A	G	Intergenic	ENSTTAG00005017587	xirp2	9129
21	15766450	21-15766450	0.49	T	G	Intergenic	ENSTTAG00005017587	xirp2	8963
21	15766463	21-15766463	0.45	G	T	Intergenic	ENSTTAG00005017587	xirp2	8950
21	15766813	21-15766813	0.47	A	G	Intergenic	ENSTTAG00005017587	xirp2	8600
21	15767042	21-15767042	0.55	A	T	Intergenic	ENSTTAG00005017587	xirp2	8371
21	15832602	21-15832602	0.46	G	A	Upstream	ENSTTAG00005017482	b3galt1_4	4065
21	15832624	21-15832624	0.47	A	G	Upstream	ENSTTAG00005017482	b3galt1_4	4043
21	15840751	21-15840751	0.44	A	G	Upstream	ENSTTAG00005027725	stk39	105
21	15845069	21-15845069	0.54	T	C	Intron	ENSTTAG00005027725	stk39	0
21	15845249	21-15845249	0.46	C	A	Intron	ENSTTAG00005027725	stk39	0
21	15845376	21-15845376	0.44	G	A	Intron	ENSTTAG00005027725	stk39	0
21	15845434	21-15845434	0.46	G	A	Intron	ENSTTAG00005027725	stk39	0
21	15846521	21-15846521	0.47	C	T	Intron	ENSTTAG00005027725	stk39	0
21	15847004	21-15847004	0.48	T	A	Intron	ENSTTAG00005027725	stk39	0
21	15863543	21-15863543	0.54	G	C	Upstream	ENSTTAG00005027725	stk39	149
21	15863831	21-15863831	0.48	T	G	Upstream	ENSTTAG00005027725	stk39	437
21	15866205	21-15866205	0.47	A	G	Intron	ENSTTAG00005016574	cers6	0
21	15866819	21-15866819	0.44	A	G	Intron	ENSTTAG00005016574	cers6	0
21	15867214	21-15867214	0.47	T	C	Intron	ENSTTAG00005016574	cers6	0
21	15902847	21-15902847	0.48	A	G	Syn	ENSTTAG00005020717	abcb11e	0
21	15906526	21-15906526	0.45	T	C	Syn	ENSTTAG00005020717	abcb11e	0
21	15909335	21-15909335	0.44	A	G	Upstream	ENSTTAG00005020717	abcb11e	1802
21	15910623	21-15910623	0.43	A	T	Upstream	ENSTTAG00005021321	rdh7	2628
21	15925658	21-15925658	0.46	T	C	NonSyn	ENSTTAG00005021339	lrp2_2	0
21	16020451	21-16020451	0.51	A	G	Upstream	ENSTTAG00005023935	ccdc173	370
21	16039077	21-16039077	0.43	C	G	Intron	ENSTTAG00005020301	ssb	0
21	16039178	21-16039178	0.55	C	G	NonSyn	ENSTTAG00005020301	ssb	0
21	16039299	21-16039299	0.55	A	G	NonSyn	ENSTTAG00005020301	ssb	0
21	16046033	21-16046033	0.43	T	C	Intron	ENSTTAG00005020314	ubr3	0
21	16048029	21-16048029	0.44	T	C	Intron	ENSTTAG00005020314	ubr3	0
21	16048241	21-16048241	0.48	G	T	Intron	ENSTTAG00005020314	ubr3	0
21	16048428	21-16048428	0.55	T	G	NonSyn	ENSTTAG00005020314	ubr3	0
21	16048431	21-16048431	0.56	T	G	Syn	ENSTTAG00005020314	ubr3	0
21	16048548	21-16048548	0.52	T	G	Intron	ENSTTAG00005020314	ubr3	0
21	16048921	21-16048921	0.45	A	G	Intron	ENSTTAG00005020314	ubr3	0
21	16049219	21-16049219	0.44	G	A	Intron	ENSTTAG00005020314	ubr3	0
21	16093398	21-16093398	0.54	T	A	Intron	ENSTTAG00005020314	ubr3	13959
21	16104940	21-16104940	0.45	A	G	Intron	ENSTTAG00005020314	ubr3	25501
21	16105438	21-16105438	0.48	C	T	Intron	ENSTTAG00005020314	ubr3	25999
21	16106019	21-16106019	0.44	G	C	Intron	ENSTTAG00005020314	ubr3	26580
21	16151974	21-16151974	0.49	G	T	Downstream	ENSTTAG00005027901	sp5	1442
21	16185019	21-16185019	0.47	T	C	Intron	ENSTTAG00005017819	gorasp2	0
21	16195067	21-16195067	0.47	G	A	Intron	ENSTTAG00005017847	tlk1	0
21	16237248	21-16237248	0.47	T	C	Intron	ENSTTAG00005024030	dync1i2a_dync1i2	0
21	16274224	21-16274224	0.44	G	A	Intron	ENSTTAG00005017217	hat1	0
21	16299217	21-16299217	0.43	T	C	Upstream	ENSTTAG00005027716	dlx1a	1893
21	16301396	21-16301396	0.44	G	A	NonSyn	ENSTTAG00005027716	dlx1a	0
21	16339611	21-16339611	0.47	C	T	Upstream	ENSTTAG00005021294	nup62	262
21	16345485	21-16345485	0.45	T	C	Intron	ENSTTAG00005023939	pdk1	0
21	16369328	21-16369328	0.44	G	C	Intron	ENSTTAG00005017448	ppp1r9a_3	0
21	16371977	21-16371977	0.54	T	G	NonSyn	ENSTTAG00005017448	ppp1r9a_3	0
21	16371980	21-16371980	0.5	G	A	NonSyn	ENSTTAG00005017448	ppp1r9a_3	0
21	16372030	21-16372030	0.52	C	T	Syn	ENSTTAG00005017448	ppp1r9a_3	0
21	16373839	21-16373839	0.47	C	A	Upstream	ENSTTAG00005017448	ppp1r9a_3	710
21	16422952	21-16422952	0.45	A	G	Upstream	ENSTTAG00005017320	map3k20	101
21	16427335	21-16427335	0.51	A	C	Intron	ENSTTAG00005017320	map3k20	0
21	16427606	21-16427606	0.47	C	T	Intron	ENSTTAG00005017320	map3k20	0
21	16427953	21-16427953	0.45	A	C	Intron	ENSTTAG00005017320	map3k20	0
21	16429662	21-16429662	0.47	A	G	Intron	ENSTTAG00005017320	map3k20	0
21	16469771	21-16469771	0.54	A	G	Intergenic	ENSTTAG00005025444	sp3_2	14420
21	16471267	21-16471267	0.48	T	A	Intergenic	ENSTTAG00005025444	sp3_2	12924
21	16471635	21-16471635	0.47	T	C	Intergenic	ENSTTAG00005025444	sp3_2	12556
21	16477844	21-16477844	0.46	T	C	Intergenic	ENSTTAG00005025444	sp3_2	6347
21	16490056	21-16490056	0.44	C	T	Intron	ENSTTAG00005025444	sp3_2	0
21	16505634	21-16505634	0.45	A	G	Intron	ENSTTAG00005023830	ola1_3	0
21	16508550	21-16508550	0.48	T	C	Intron	ENSTTAG00005023830	ola1_3	0
21	16532106	21-16532106	0.48	A	G	Intron	ENSTTAG00005023830	ola1_3	0
21	16532212	21-16532212	0.49	G	A	Intron	ENSTTAG00005023830	ola1_3	0
21	16533109	21-16533109	0.53	T	C	Intron	ENSTTAG00005023830	ola1_3	0
21	16533844	21-16533844	0.45	A	G	Intron	ENSTTAG00005023830	ola1_3	0
21	16541793	21-16541793	0.44	G	T	NonSyn	ENSTTAG00005016692	sp9	0
21	16543848	21-16543848	0.47	G	A	Upstream	ENSTTAG00005016692	sp9	1089
21	16544364	21-16544364	0.48	T	C	Upstream	ENSTTAG00005020986	cir1	596
21	16549655	21-16549655	0.46	G	C	Intron	ENSTTAG00005020986	cir1	0
21	16549861	21-16549861	0.46	T	A	Intron	ENSTTAG00005020986	cir1	0
21	16550201	21-16550201	0.46	T	C	Intron	ENSTTAG00005020986	cir1	0
21	16550291	21-16550291	0.47	A	G	Intron	ENSTTAG00005020986	cir1	0
21	16550976	21-16550976	0.48	G	T	Upstream	ENSTTAG00005020986	cir1	141
21	16552457	21-16552457	0.53	A	T	Intron	ENSTTAG00005017697	scrn3	0
21	16554146	21-16554146	0.47	A	T	Intron	ENSTTAG00005017697	scrn3	0
21	16554153	21-16554153	0.44	A	T	Intron	ENSTTAG00005017697	scrn3	0
21	16555006	21-16555006	0.55	A	G	ThreeUTR	ENSTTAG00005020994	gpr155_2	0
21	16555382	21-16555382	0.46	T	G	ThreeUTR	ENSTTAG00005020994	gpr155_2	0
21	16555743	21-16555743	0.46	T	C	ThreeUTR	ENSTTAG00005020994	gpr155_2	0
21	16555945	21-16555945	0.45	G	A	ThreeUTR	ENSTTAG00005020994	gpr155_2	0
21	16556696	21-16556696	0.45	A	C	Intron	ENSTTAG00005020994	gpr155_2	0
21	16556821	21-16556821	0.47	C	A	Intron	ENSTTAG00005020994	gpr155_2	0
21	16557513	21-16557513	0.43	A	G	Intron	ENSTTAG00005020994	gpr155_2	0
21	16572417	21-16572417	0.51	C	G	Upstream	ENSTTAG00005021984	chrna1_2	360
21	16573847	21-16573847	0.52	T	G	Upstream	ENSTTAG00005021984	chrna1_2	1790
21	16573997	21-16573997	0.49	A	G	Upstream	ENSTTAG00005021984	chrna1_2	1940
21	16575893	21-16575893	0.51	G	A	Upstream	ENSTTAG00005021317	chn1	2746
21	16576622	21-16576622	0.43	G	A	Upstream	ENSTTAG00005021317	chn1	2017
21	16577230	21-16577230	0.49	G	A	Upstream	ENSTTAG00005021317	chn1	1409
21	16579072	21-16579072	0.54	A	G	Intron	ENSTTAG00005021317	chn1	0
21	16610855	21-16610855	0.46	G	T	Intergenic	ENSTTAG00005017455	atf2	5707
21	16612177	21-16612177	0.45	T	G	Upstream	ENSTTAG00005017455	atf2	4385
21	16617943	21-16617943	0.44	G	A	Intron	ENSTTAG00005017455	atf2	0
21	16647414	21-16647414	0.47	T	A	Intergenic	ENSTTAG00005017444	atp5mc3	13451
21	16770992	21-16770992	0.44	A	C	Upstream	ENSTTAG00005023820	hoxd10a	1394
21	16777695	21-16777695	0.44	C	T	Intron	ENSTTAG00005023863	hoxd9a	0
21	16794531	21-16794531	0.45	T	C	Downstream	ENSTTAG00005023865	hoxd4a	2099
21	16794765	21-16794765	0.46	G	C	Downstream	ENSTTAG00005023865	hoxd4a	2333
21	16917771	21-16917771	0.48	T	C	NonSyn	ENSTTAG00005023827	nfe2l2_2	0
21	16971844	21-16971844	0.47	G	A	Intron	ENSTTAG00005023929	pde11a_2	0
21	16976165	21-16976165	0.53	G	A	Intron	ENSTTAG00005023929	pde11a_2	0
21	16976234	21-16976234	0.49	G	T	Intron	ENSTTAG00005023929	pde11a_2	0
21	16993124	21-16993124	0.44	G	A	Intron	ENSTTAG00005023929	pde11a_2	0
21	16994309	21-16994309	0.43	C	A	Intron	ENSTTAG00005023929	pde11a_2	0
21	16996934	21-16996934	0.45	C	T	Intron	ENSTTAG00005023929	pde11a_2	0
21	16997151	21-16997151	0.48	G	T	Intron	ENSTTAG00005023929	pde11a_2	0
21	16997342	21-16997342	0.5	C	G	Intron	ENSTTAG00005023929	pde11a_2	0
21	16998549	21-16998549	0.53	A	T	Intron	ENSTTAG00005023929	pde11a_2	0
21	16999598	21-16999598	0.51	G	A	Upstream	ENSTTAG00005023929	pde11a_2	25
21	16999677	21-16999677	0.46	A	T	Upstream	ENSTTAG00005023929	pde11a_2	104
21	17002815	21-17002815	0.52	A	G	Intron	ENSTTAG00005020305	cyc-b	0
21	17002862	21-17002862	0.43	T	C	FiveUTR	ENSTTAG00005020305	cyc-b	0
21	17128021	21-17128021	0.52	C	T	Intron	ENSTTAG00005016951	stk24	0
21	17145062	21-17145062	0.47	G	A	Intron	ENSTTAG00005026257	dock9_2	0
21	17145072	21-17145072	0.45	A	G	Intron	ENSTTAG00005026257	dock9_2	0
21	17189346	21-17189346	0.43	A	T	Intron	ENSTTAG00005026257	dock9_2	0
21	17197692	21-17197692	0.46	T	C	Intron	ENSTTAG00005026257	dock9_2	0
21	17197693	21-17197693	0.46	T	A	Intron	ENSTTAG00005026257	dock9_2	0
21	17277597	21-17277597	0.48	A	T	Intergenic	ENSTTAG00005025492	farp1	5843
21	17277603	21-17277603	0.51	C	T	Intergenic	ENSTTAG00005025492	farp1	5849
21	17403591	21-17403591	0.43	A	T	Intron	ENSTTAG00005017857	uggt2	0
21	17425256	21-17425256	0.46	T	C	Intron	ENSTTAG00005017857	uggt2	0
21	17425432	21-17425432	0.44	T	A	Intron	ENSTTAG00005017857	uggt2	0
21	17425599	21-17425599	0.45	G	A	Intron	ENSTTAG00005017857	uggt2	0
21	17482033	21-17482033	0.46	T	C	Intron	ENSTTAG00005016606	abcc4	0
21	17484858	21-17484858	0.46	T	A	Intron	ENSTTAG00005016606	abcc4	0
21	17485821	21-17485821	0.44	A	G	Intron	ENSTTAG00005016606	abcc4	0
21	17513006	21-17513006	0.49	C	T	Intergenic	ENSTTAG00005023995	sox21b	9913
21	17516185	21-17516185	0.43	C	T	Intergenic	ENSTTAG00005023995	sox21b	6734
21	17568651	21-17568651	0.45	G	A	Intron	ENSTTAG00005021991	gpc6_3	0
21	17569381	21-17569381	0.43	G	A	Intron	ENSTTAG00005021991	gpc6_3	0
21	17569653	21-17569653	0.5	G	T	Intron	ENSTTAG00005021991	gpc6_3	0
21	17570313	21-17570313	0.53	T	A	Intron	ENSTTAG00005021991	gpc6_3	0
21	17570610	21-17570610	0.47	T	C	Intron	ENSTTAG00005021991	gpc6_3	0
21	17570981	21-17570981	0.5	A	C	Intron	ENSTTAG00005021991	gpc6_3	0
21	17579536	21-17579536	0.43	A	T	Intron	ENSTTAG00005021991	gpc6_3	0
21	17589604	21-17589604	0.45	T	C	Intron	ENSTTAG00005021991	gpc6_3	0
21	17590018	21-17590018	0.46	G	A	Intron	ENSTTAG00005021991	gpc6_3	0
21	17590085	21-17590085	0.44	A	T	Intron	ENSTTAG00005021991	gpc6_3	0
21	17590713	21-17590713	0.43	C	A	Intron	ENSTTAG00005021991	gpc6_3	0
21	17601686	21-17601686	0.47	C	T	Intron	ENSTTAG00005021991	gpc6_3	0
21	17615067	21-17615067	0.48	C	G	Intron	ENSTTAG00005021991	gpc6_3	0
21	17616084	21-17616084	0.52	G	C	Intron	ENSTTAG00005021991	gpc6_3	0
21	17616841	21-17616841	0.45	G	T	Intron	ENSTTAG00005021991	gpc6_3	0
21	17616955	21-17616955	0.43	A	C	NonSyn	ENSTTAG00005021991	gpc6_3	0
21	17624014	21-17624014	0.49	T	G	Intron	ENSTTAG00005021991	gpc6_3	0
21	17624287	21-17624287	0.52	G	C	Intron	ENSTTAG00005021991	gpc6_3	0
21	17624302	21-17624302	0.49	G	C	Intron	ENSTTAG00005021991	gpc6_3	0
21	17624537	21-17624537	0.52	T	C	Intron	ENSTTAG00005021991	gpc6_3	0
21	17624736	21-17624736	0.43	C	T	Intron	ENSTTAG00005021991	gpc6_3	0
21	17625045	21-17625045	0.44	G	T	Intron	ENSTTAG00005021991	gpc6_3	0
21	17626185	21-17626185	0.44	C	T	Intron	ENSTTAG00005021991	gpc6_3	0
21	17635026	21-17635026	0.55	G	A	Intron	ENSTTAG00005021991	gpc6_3	0
21	17646502	21-17646502	0.51	A	G	Intergenic	ENSTTAG00005021991	gpc6_3	5596
21	17664753	21-17664753	0.48	C	T	Upstream	ENSTTAG00005017495	fastkd5	10913
21	17665856	21-17665856	0.51	T	C	Upstream	ENSTTAG00005017495	fastkd5	9810
21	17666443	21-17666443	0.51	C	T	Upstream	ENSTTAG00005017495	fastkd5	9223
21	17666823	21-17666823	0.52	G	A	Upstream	ENSTTAG00005017495	fastkd5	8843
21	17667541	21-17667541	0.57	C	T	Upstream	ENSTTAG00005017495	fastkd5	8125
21	17667551	21-17667551	0.53	A	G	Upstream	ENSTTAG00005017495	fastkd5	8115
21	17668193	21-17668193	0.44	C	A	Upstream	ENSTTAG00005017495	fastkd5	7473
21	17668345	21-17668345	0.5	C	T	Upstream	ENSTTAG00005017495	fastkd5	7321
21	17668666	21-17668666	0.54	C	T	Upstream	ENSTTAG00005017495	fastkd5	7000
21	17672032	21-17672032	0.44	G	A	Upstream	ENSTTAG00005017495	fastkd5	3634
21	17673439	21-17673439	0.45	T	A	Upstream	ENSTTAG00005017495	fastkd5	2227
21	17673634	21-17673634	0.43	G	A	Upstream	ENSTTAG00005017495	fastkd5	2032
21	17679913	21-17679913	0.46	G	A	Downstream	ENSTTAG00005017495	fastkd5	1816
21	17681936	21-17681936	0.49	T	C	Downstream	ENSTTAG00005017495	fastkd5	3839
21	17682346	21-17682346	0.45	T	G	Downstream	ENSTTAG00005017495	fastkd5	4249
21	17683025	21-17683025	0.46	A	G	Downstream	ENSTTAG00005017495	fastkd5	4928
21	17684269	21-17684269	0.51	T	A	Intergenic	ENSTTAG00005017495	fastkd5	6172
21	17700820	21-17700820	0.45	G	C	Upstream	ENSTTAG00005025644	slitrk5_2	1221
21	17704360	21-17704360	0.45	C	G	Upstream	ENSTTAG00005025644	slitrk5_2	4761
21	17710933	21-17710933	0.44	G	A	Intergenic	ENSTTAG00005022191	pcdh17_2	9244
21	17752855	21-17752855	0.49	A	G	Upstream	ENSTTAG00005022196	pcdh8_3	1578
21	17757156	21-17757156	0.53	T	C	Intergenic	ENSTTAG00005022196	pcdh8_3	5879
21	17769612	21-17769612	0.53	A	G	Intergenic	ENSTTAG00005027375	pcdh8	12918
21	17769911	21-17769911	0.46	T	C	Intergenic	ENSTTAG00005027375	pcdh8	12619
21	17771699	21-17771699	0.44	G	T	Intergenic	ENSTTAG00005027375	pcdh8	10831
21	17778278	21-17778278	0.46	G	A	Upstream	ENSTTAG00005027375	pcdh8	4252
21	17793221	21-17793221	0.44	A	G	Upstream	ENSTTAG00005022487	cnmd_2	2539
21	17796247	21-17796247	0.52	A	T	Upstream	ENSTTAG00005022188	ednrb	1450
21	17817660	21-17817660	0.47	T	A	Intron	ENSTTAG00005022296	cog3	0
21	17837151	21-17837151	0.44	C	T	Intron	ENSTTAG00005025651	mid1_2	0
21	17838258	21-17838258	0.45	T	C	Intron	ENSTTAG00005025651	mid1_2	0
21	17838282	21-17838282	0.47	T	C	Intron	ENSTTAG00005025651	mid1_2	0
21	17838283	21-17838283	0.47	A	T	Intron	ENSTTAG00005025651	mid1_2	0
21	17838307	21-17838307	0.44	A	G	Intron	ENSTTAG00005025651	mid1_2	0
21	17838329	21-17838329	0.5	C	A	Intron	ENSTTAG00005025651	mid1_2	0
21	17854756	21-17854756	0.52	T	C	Intergenic	ENSTTAG00005016568	arhgap6_3	9903
21	17855040	21-17855040	0.44	G	A	Intergenic	ENSTTAG00005016568	arhgap6_3	9619
21	17865309	21-17865309	0.44	T	C	Intron	ENSTTAG00005016568	arhgap6_3	0
21	17865500	21-17865500	0.46	A	T	Intron	ENSTTAG00005016568	arhgap6_3	0
21	17866002	21-17866002	0.45	C	T	Intron	ENSTTAG00005016568	arhgap6_3	0
21	17866387	21-17866387	0.51	G	C	Intron	ENSTTAG00005016568	arhgap6_3	0
21	17868566	21-17868566	0.43	C	T	Intron	ENSTTAG00005016568	arhgap6_3	0
21	17873049	21-17873049	0.47	T	C	Upstream	ENSTTAG00005016568	arhgap6_3	781
21	17873069	21-17873069	0.43	G	T	Upstream	ENSTTAG00005016568	arhgap6_3	801
21	17873117	21-17873117	0.44	C	G	Upstream	ENSTTAG00005016568	arhgap6_3	849
21	17873153	21-17873153	0.45	G	C	Upstream	ENSTTAG00005016568	arhgap6_3	885
21	17874344	21-17874344	0.5	T	C	Upstream	ENSTTAG00005016568	arhgap6_3	2076
21	17904280	21-17904280	0.54	A	G	Intron	ENSTTAG00005025291	frmpd4	0
21	17904477	21-17904477	0.47	A	T	Intron	ENSTTAG00005025291	frmpd4	0
21	17920759	21-17920759	0.47	C	T	Intron	ENSTTAG00005025291	frmpd4	0
21	17922756	21-17922756	0.46	T	A	Upstream	ENSTTAG00005025291	frmpd4	768
21	17923066	21-17923066	0.47	G	A	Upstream	ENSTTAG00005022174	tlr7	840
21	17924449	21-17924449	0.5	C	T	Syn	ENSTTAG00005022174	tlr7	0
21	17926303	21-17926303	0.43	T	G	Syn	ENSTTAG00005022174	tlr7	0
21	17926376	21-17926376	0.46	A	C	NonSyn	ENSTTAG00005022174	tlr7	0
21	17926381	21-17926381	0.45	T	G	NonSyn	ENSTTAG00005022174	tlr7	0
21	17926430	21-17926430	0.44	A	C	NonSyn	ENSTTAG00005022174	tlr7	0
21	17931042	21-17931042	0.46	T	A	Syn	ENSTTAG00005017494	tlr8	0
21	17931519	21-17931519	0.54	T	C	Syn	ENSTTAG00005017494	tlr8	0
21	17932778	21-17932778	0.46	G	A	Upstream	ENSTTAG00005017494	tlr8	343
21	17932780	21-17932780	0.47	G	T	Upstream	ENSTTAG00005017494	tlr8	345
21	17933048	21-17933048	0.48	G	A	Upstream	ENSTTAG00005017494	tlr8	613
21	17933200	21-17933200	0.44	C	A	Upstream	ENSTTAG00005017494	tlr8	765
21	17933201	21-17933201	0.44	A	T	Upstream	ENSTTAG00005017494	tlr8	766
21	17933234	21-17933234	0.49	T	G	Upstream	ENSTTAG00005017494	tlr8	799
21	17933235	21-17933235	0.49	T	C	Upstream	ENSTTAG00005017494	tlr8	800
21	17933300	21-17933300	0.56	C	T	Upstream	ENSTTAG00005022175	NA	786
21	17935146	21-17935146	0.49	A	G	NonSyn	ENSTTAG00005022175	NA	0
21	17937822	21-17937822	0.45	G	T	Downstream	ENSTTAG00005022175	NA	2641
21	17943660	21-17943660	0.46	C	T	Intergenic	ENSTTAG00005025578	egfl6	8330
21	17943682	21-17943682	0.43	T	C	Intergenic	ENSTTAG00005025578	egfl6	8308
21	17947709	21-17947709	0.5	C	T	Upstream	ENSTTAG00005025578	egfl6	4281
21	17948931	21-17948931	0.51	A	C	Upstream	ENSTTAG00005025578	egfl6	3059
21	17953444	21-17953444	0.47	C	A	Intron	ENSTTAG00005025578	egfl6	0
21	17953894	21-17953894	0.44	T	G	Intron	ENSTTAG00005025578	egfl6	0
21	17954004	21-17954004	0.44	A	G	Intron	ENSTTAG00005025578	egfl6	0
21	17954147	21-17954147	0.46	T	C	Intron	ENSTTAG00005025578	egfl6	0
21	17974604	21-17974604	0.43	G	A	Upstream	ENSTTAG00005022469	gpm6b	1805
21	17977216	21-17977216	0.51	T	A	Intron	ENSTTAG00005022469	gpm6b	0
21	18051486	21-18051486	0.43	T	C	Intron	ENSTTAG00005026197	mospd2	0
21	18064861	21-18064861	0.47	A	G	Upstream	ENSTTAG00005026197	mospd2	1559
21	18088638	21-18088638	0.44	T	G	Intron	ENSTTAG00005025450	tbl1x	0
21	18101859	21-18101859	0.46	G	A	Intron	ENSTTAG00005025450	tbl1x	0
21	18102044	21-18102044	0.5	A	C	Intron	ENSTTAG00005025450	tbl1x	0
21	18102881	21-18102881	0.49	C	G	Intron	ENSTTAG00005025450	tbl1x	0
21	18102916	21-18102916	0.45	A	G	Intron	ENSTTAG00005025450	tbl1x	0
21	18105371	21-18105371	0.47	G	A	Upstream	ENSTTAG00005025450	tbl1x	1415
21	18105978	21-18105978	0.45	G	T	Upstream	ENSTTAG00005025450	tbl1x	2022
21	18106603	21-18106603	0.63	T	A	Upstream	ENSTTAG00005025450	tbl1x	2647
21	18111294	21-18111294	0.52	C	T	Upstream	ENSTTAG00005016557	anos1_3	4291
21	18111817	21-18111817	0.48	G	A	Upstream	ENSTTAG00005016557	anos1_3	3768
21	18186418	21-18186418	0.44	C	T	Intergenic	ENSTTAG00005025654	cd58_2	10965
21	18203274	21-18203274	0.44	C	T	Intron	ENSTTAG00005025460	klhl6	0
21	18203278	21-18203278	0.44	C	T	Intron	ENSTTAG00005025460	klhl6	0
21	18203279	21-18203279	0.44	A	G	Intron	ENSTTAG00005025460	klhl6	0
21	18203317	21-18203317	0.45	G	C	Intron	ENSTTAG00005025460	klhl6	0
21	18203340	21-18203340	0.47	G	A	Intron	ENSTTAG00005025460	klhl6	0
21	18218467	21-18218467	0.46	A	C	Intron	ENSTTAG00005025628	igsf3_2	0
21	18228039	21-18228039	0.47	C	T	Downstream	ENSTTAG00005025628	igsf3_2	4087
21	18228074	21-18228074	0.5	T	C	Downstream	ENSTTAG00005025628	igsf3_2	4122
21	18228303	21-18228303	0.56	A	G	Downstream	ENSTTAG00005025628	igsf3_2	4351
21	18228561	21-18228561	0.43	A	G	Downstream	ENSTTAG00005025628	igsf3_2	4609
21	18268701	21-18268701	0.5	T	C	Intron	ENSTTAG00005025630	igsf3	0
21	18274654	21-18274654	0.49	G	T	Intron	ENSTTAG00005025630	igsf3	0
21	18275982	21-18275982	0.43	A	G	Intron	ENSTTAG00005025630	igsf3	0
21	18326216	21-18326216	0.44	G	T	Intergenic	ENSTTAG00005017213	rpe	5791
21	18326253	21-18326253	0.44	T	C	Intergenic	ENSTTAG00005017213	rpe	5828
21	18337615	21-18337615	0.44	C	T	Intergenic	ENSTTAG00005017502	ackr3	8192
21	18337641	21-18337641	0.47	T	C	Intergenic	ENSTTAG00005017502	ackr3	8166
21	18424688	21-18424688	0.44	T	G	Upstream	ENSTTAG00005016945	slc5a3	878
21	18425266	21-18425266	0.44	C	T	Upstream	ENSTTAG00005016945	slc5a3	300
21	18473163	21-18473163	0.54	A	G	Upstream	ENSTTAG00005027653	morc3_2	626
21	18473190	21-18473190	0.47	C	T	Upstream	ENSTTAG00005025658	chaf1b_2	647
21	18481384	21-18481384	0.44	A	G	Upstream	ENSTTAG00005025658	chaf1b_2	3447
21	18525326	21-18525326	0.47	T	G	Intron	ENSTTAG00005016936	bcl9	0
21	18550358	21-18550358	0.43	A	T	Intron	ENSTTAG00005017724	acp6	0
21	18550997	21-18550997	0.52	A	G	Intron	ENSTTAG00005017724	acp6	0
21	18552354	21-18552354	0.44	C	T	Upstream	ENSTTAG00005017724	acp6	820
21	18569791	21-18569791	0.44	T	G	Intergenic	ENSTTAG00005017206	gja5	10390
21	18591272	21-18591272	0.48	T	C	Downstream	ENSTTAG00005021985	gja8	2825
21	18591296	21-18591296	0.47	G	A	Downstream	ENSTTAG00005021985	gja8	2849
21	18593078	21-18593078	0.55	G	A	Downstream	ENSTTAG00005021985	gja8	4631
21	18593155	21-18593155	0.55	G	A	Downstream	ENSTTAG00005021985	gja8	4708
21	18593840	21-18593840	0.5	T	G	Intergenic	ENSTTAG00005021985	gja8	5393
21	18594487	21-18594487	0.43	G	A	Intergenic	ENSTTAG00005021985	gja8	6040
21	18594488	21-18594488	0.43	C	G	Intergenic	ENSTTAG00005021985	gja8	6041
21	18594516	21-18594516	0.45	C	T	Intergenic	ENSTTAG00005021985	gja8	6069
21	18594517	21-18594517	0.43	G	T	Intergenic	ENSTTAG00005021985	gja8	6070
21	18594698	21-18594698	0.43	T	G	Intergenic	ENSTTAG00005021985	gja8	6251
21	18605227	21-18605227	0.48	C	A	Upstream	ENSTTAG00005027435	nectin1	4718
21	18605368	21-18605368	0.51	G	C	Upstream	ENSTTAG00005027435	nectin1	4577
21	18632595	21-18632595	0.49	C	A	Upstream	ENSTTAG00005027436	nectin1_4	3118
21	18632596	21-18632596	0.49	T	C	Upstream	ENSTTAG00005027436	nectin1_4	3119
21	18632599	21-18632599	0.45	G	T	Upstream	ENSTTAG00005027436	nectin1_4	3122
21	18632792	21-18632792	0.49	A	G	Upstream	ENSTTAG00005027436	nectin1_4	3315
21	18694801	21-18694801	0.43	A	C	Downstream	ENSTTAG00005027450	lrrc58	204
21	18713652	21-18713652	0.46	A	T	Upstream	ENSTTAG00005027500	gsk3b_2	1802
21	18713659	21-18713659	0.45	A	T	Upstream	ENSTTAG00005027500	gsk3b_2	1795
21	18713696	21-18713696	0.43	G	T	Upstream	ENSTTAG00005027500	gsk3b_2	1758
21	18750106	21-18750106	0.46	T	G	Upstream	ENSTTAG00005027500	gsk3b_2	605
21	18750468	21-18750468	0.48	C	A	Upstream	ENSTTAG00005025227	nr1i2	361
21	18751242	21-18751242	0.45	G	A	Syn	ENSTTAG00005025227	nr1i2	0
21	18756573	21-18756573	0.44	T	C	Intron	ENSTTAG00005025227	nr1i2	0
21	18756651	21-18756651	0.52	T	C	Intron	ENSTTAG00005025227	nr1i2	0
21	18756811	21-18756811	0.49	G	T	Intron	ENSTTAG00005025227	nr1i2	0
21	18756815	21-18756815	0.47	C	T	Intron	ENSTTAG00005025227	nr1i2	0
21	18756818	21-18756818	0.49	T	C	Intron	ENSTTAG00005025227	nr1i2	0
21	18756825	21-18756825	0.47	C	G	Intron	ENSTTAG00005025227	nr1i2	0
21	18756828	21-18756828	0.45	A	T	Intron	ENSTTAG00005025227	nr1i2	0
21	18756829	21-18756829	0.45	C	T	Intron	ENSTTAG00005025227	nr1i2	0
21	18756880	21-18756880	0.54	T	G	Intron	ENSTTAG00005025227	nr1i2	0
21	18758419	21-18758419	0.48	T	C	NonSyn	ENSTTAG00005025260	cfap91	0
21	18759927	21-18759927	0.46	G	A	Intron	ENSTTAG00005025260	cfap91	0
21	18760694	21-18760694	0.43	A	G	Intron	ENSTTAG00005025260	cfap91	0
21	18762952	21-18762952	0.44	A	C	Intron	ENSTTAG00005025260	cfap91	0
21	18763045	21-18763045	0.45	G	A	Intron	ENSTTAG00005025260	cfap91	0
21	18763120	21-18763120	0.44	A	G	Intron	ENSTTAG00005025260	cfap91	0
21	18764867	21-18764867	0.52	G	C	Upstream	ENSTTAG00005025260	cfap91	899
21	18777879	21-18777879	0.45	C	T	Downstream	ENSTTAG00005025263	cd200r4	2506
21	18801196	21-18801196	0.45	G	T	Intron	ENSTTAG00005026040	gpr89	0
21	18801541	21-18801541	0.53	G	T	Intron	ENSTTAG00005026040	gpr89	0
21	18801631	21-18801631	0.46	A	C	Intron	ENSTTAG00005026040	gpr89	0
21	18802063	21-18802063	0.54	C	A	Intron	ENSTTAG00005026040	gpr89	0
21	18803238	21-18803238	0.48	T	C	Intron	ENSTTAG00005026040	gpr89	0
21	18805019	21-18805019	0.51	T	A	Intron	ENSTTAG00005026642	pdzk1_2	0
21	18817464	21-18817464	0.47	A	C	Intergenic	ENSTTAG00005017209	cckar_2	8167
21	18828113	21-18828113	0.5	T	G	Intron	ENSTTAG00005017209	cckar_2	0
21	18828277	21-18828277	0.45	G	T	Intron	ENSTTAG00005017209	cckar_2	0
21	18838782	21-18838782	0.47	T	C	Downstream	ENSTTAG00005017209	cckar_2	2475
21	18839016	21-18839016	0.53	G	A	Downstream	ENSTTAG00005017209	cckar_2	2709
21	18841079	21-18841079	0.43	G	A	Downstream	ENSTTAG00005017209	cckar_2	4772
21	18841768	21-18841768	0.55	A	T	Intergenic	ENSTTAG00005017209	cckar_2	5461
21	18842217	21-18842217	0.44	G	C	Intergenic	ENSTTAG00005017209	cckar_2	5910
21	18852304	21-18852304	0.49	T	G	Intergenic	ENSTTAG00005017209	cckar_2	15997
21	18853464	21-18853464	0.46	A	G	Intergenic	ENSTTAG00005017209	cckar_2	17157
21	18854975	21-18854975	0.46	A	G	Intergenic	ENSTTAG00005017209	cckar_2	18668
21	18855515	21-18855515	0.52	G	A	Intergenic	ENSTTAG00005017209	cckar_2	19208
21	18855624	21-18855624	0.59	T	C	Intergenic	ENSTTAG00005017209	cckar_2	19317
21	18856326	21-18856326	0.46	C	T	Intergenic	ENSTTAG00005017209	cckar_2	20019
21	18856925	21-18856925	0.5	C	A	Intergenic	ENSTTAG00005017209	cckar_2	20618
21	18856942	21-18856942	0.51	T	G	Intergenic	ENSTTAG00005017209	cckar_2	20635
21	18857367	21-18857367	0.45	G	T	Intergenic	ENSTTAG00005017209	cckar_2	21060
21	18858133	21-18858133	0.49	T	A	Intergenic	ENSTTAG00005017209	cckar_2	21826
21	18858508	21-18858508	0.53	T	A	Intergenic	ENSTTAG00005017209	cckar_2	22201
21	18859278	21-18859278	0.52	G	A	Intergenic	ENSTTAG00005017209	cckar_2	22971
21	18862650	21-18862650	0.43	T	G	Intergenic	ENSTTAG00005017209	cckar_2	26343
21	18863289	21-18863289	0.6	A	T	Intergenic	ENSTTAG00005017209	cckar_2	26982
21	18863830	21-18863830	0.53	A	T	Intergenic	ENSTTAG00005017209	cckar_2	27523
21	18864596	21-18864596	0.43	G	T	Intergenic	ENSTTAG00005017209	cckar_2	28289
21	18864703	21-18864703	0.44	T	G	Intergenic	ENSTTAG00005026786	fam155a	28327
21	18865315	21-18865315	0.44	C	T	Intergenic	ENSTTAG00005026786	fam155a	27715
21	18865967	21-18865967	0.46	C	A	Intergenic	ENSTTAG00005026786	fam155a	27063
21	18866254	21-18866254	0.48	A	G	Intergenic	ENSTTAG00005026786	fam155a	26776
21	18866990	21-18866990	0.45	A	T	Intergenic	ENSTTAG00005026786	fam155a	26040
21	18867862	21-18867862	0.51	A	G	Intergenic	ENSTTAG00005026786	fam155a	25168
21	18891124	21-18891124	0.45	T	A	Upstream	ENSTTAG00005026786	fam155a	1906
21	18902163	21-18902163	0.43	T	C	Intron	ENSTTAG00005026786	fam155a	0
21	18906858	21-18906858	0.45	A	C	Intron	ENSTTAG00005026786	fam155a	0
21	18912616	21-18912616	0.44	G	A	Intron	ENSTTAG00005026786	fam155a	0
21	18925621	21-18925621	0.48	G	A	Intron	ENSTTAG00005026786	fam155a	0
21	18925623	21-18925623	0.48	A	G	Intron	ENSTTAG00005026786	fam155a	0
21	18948681	21-18948681	0.47	T	C	Intron	ENSTTAG00005026786	fam155a	0
21	19028123	21-19028123	0.45	A	G	NonSyn	ENSTTAG00005027703	myo16	0
21	19028634	21-19028634	0.49	G	A	Intron	ENSTTAG00005027703	myo16	0
21	19029101	21-19029101	0.51	A	C	Intron	ENSTTAG00005027703	myo16	0
21	19033148	21-19033148	0.49	T	C	Intron	ENSTTAG00005027703	myo16	0
21	19039067	21-19039067	0.45	C	T	Intron	ENSTTAG00005027703	myo16	0
21	19039180	21-19039180	0.47	T	C	Intron	ENSTTAG00005027703	myo16	0
21	19039192	21-19039192	0.44	C	A	Intron	ENSTTAG00005027703	myo16	0
21	19039251	21-19039251	0.5	T	G	Intron	ENSTTAG00005027703	myo16	0
21	19039832	21-19039832	0.44	A	T	Intron	ENSTTAG00005027703	myo16	0
21	19103598	21-19103598	0.48	A	C	Intergenic	ENSTTAG00005022130	irs2	23496
21	19116598	21-19116598	0.49	A	G	Intergenic	ENSTTAG00005022130	irs2	10496
21	19117229	21-19117229	0.46	T	A	Intergenic	ENSTTAG00005022130	irs2	9865
21	19126199	21-19126199	0.49	A	G	Upstream	ENSTTAG00005022130	irs2	895
21	19155845	21-19155845	0.52	T	A	Intergenic	ENSTTAG00005022199	col4a1_4	7649
21	19157243	21-19157243	0.48	C	A	Intergenic	ENSTTAG00005022199	col4a1_4	6251
21	19157314	21-19157314	0.44	C	A	Intergenic	ENSTTAG00005022199	col4a1_4	6180
21	19157941	21-19157941	0.49	T	A	Intergenic	ENSTTAG00005022199	col4a1_4	5553
21	19158895	21-19158895	0.53	A	G	Upstream	ENSTTAG00005022199	col4a1_4	4599
21	19160095	21-19160095	0.45	A	C	Upstream	ENSTTAG00005022199	col4a1_4	3399
21	19160588	21-19160588	0.51	T	C	Upstream	ENSTTAG00005022199	col4a1_4	2906
21	19162685	21-19162685	0.44	C	T	Upstream	ENSTTAG00005022199	col4a1_4	809
21	19162686	21-19162686	0.43	A	C	Upstream	ENSTTAG00005022199	col4a1_4	808
21	19164595	21-19164595	0.45	G	T	Intron	ENSTTAG00005022199	col4a1_4	0
21	19176571	21-19176571	0.44	C	T	Upstream	ENSTTAG00005022215	col4a1_2	2951
21	19176578	21-19176578	0.45	G	A	Upstream	ENSTTAG00005022215	col4a1_2	2958
21	19177563	21-19177563	0.44	C	A	Upstream	ENSTTAG00005022215	col4a1_2	3943
21	19180587	21-19180587	0.46	A	G	Intergenic	ENSTTAG00005022215	col4a1_2	6967
21	19180633	21-19180633	0.45	G	A	Intergenic	ENSTTAG00005022215	col4a1_2	7013
21	19180657	21-19180657	0.45	T	C	Intergenic	ENSTTAG00005022215	col4a1_2	7037
21	19189547	21-19189547	0.45	G	A	Intergenic	ENSTTAG00005022215	col4a1_2	15927
21	19256341	21-19256341	0.44	G	A	NonSyn	ENSTTAG00005027660	col4a6_col4a2_col24a1	0
21	19257041	21-19257041	0.48	A	T	Intron	ENSTTAG00005027660	col4a6_col4a2_col24a1	0
21	19258865	21-19258865	0.48	A	G	Intron	ENSTTAG00005027660	col4a6_col4a2_col24a1	0
21	19258919	21-19258919	0.47	T	C	Intron	ENSTTAG00005027660	col4a6_col4a2_col24a1	0
21	19258933	21-19258933	0.5	C	T	Intron	ENSTTAG00005027660	col4a6_col4a2_col24a1	0
21	19258963	21-19258963	0.44	T	C	Intron	ENSTTAG00005027660	col4a6_col4a2_col24a1	0
21	19305527	21-19305527	0.43	C	A	Upstream	ENSTTAG00005026809	ankrd10_2	2096
21	19326726	21-19326726	0.44	G	A	Upstream	ENSTTAG00005027688	sik2	3695
21	19326815	21-19326815	0.49	A	T	Upstream	ENSTTAG00005027688	sik2	3606
21	19327285	21-19327285	0.48	C	T	Upstream	ENSTTAG00005027688	sik2	3136
21	19327430	21-19327430	0.47	A	T	Upstream	ENSTTAG00005027688	sik2	2991
21	19327652	21-19327652	0.46	A	T	Upstream	ENSTTAG00005027688	sik2	2769
21	19327823	21-19327823	0.46	A	G	Upstream	ENSTTAG00005027688	sik2	2598
21	19329435	21-19329435	0.44	G	A	Upstream	ENSTTAG00005027688	sik2	986
21	19331274	21-19331274	0.46	A	C	NonSyn	ENSTTAG00005027688	sik2	0
21	19419033	21-19419033	0.5	A	G	Upstream	ENSTTAG00005026910	app	116
21	19419348	21-19419348	0.54	G	T	Upstream	ENSTTAG00005026910	app	431
21	19419365	21-19419365	0.46	A	G	Upstream	ENSTTAG00005026910	app	448
21	19419410	21-19419410	0.54	A	G	Upstream	ENSTTAG00005026910	app	493
21	19420309	21-19420309	0.55	A	G	Upstream	ENSTTAG00005026910	app	1392
21	19420356	21-19420356	0.47	C	T	Upstream	ENSTTAG00005026910	app	1439
21	19420394	21-19420394	0.57	T	A	Upstream	ENSTTAG00005026910	app	1477
21	19420748	21-19420748	0.45	C	A	Upstream	ENSTTAG00005026910	app	1831
21	19423791	21-19423791	0.47	A	G	Upstream	ENSTTAG00005026244	piga	1991
21	19426061	21-19426061	0.51	A	G	Intron	ENSTTAG00005026244	piga	0
21	19426104	21-19426104	0.53	T	C	Intron	ENSTTAG00005026244	piga	0
21	19426117	21-19426117	0.51	T	A	Intron	ENSTTAG00005026244	piga	0
21	19431322	21-19431322	0.44	A	T	Intron	ENSTTAG00005026244	piga	0
21	19438523	21-19438523	0.45	G	A	Intron	ENSTTAG00005026244	piga	0
21	19439147	21-19439147	0.45	T	C	Intron	ENSTTAG00005026244	piga	0
21	19439491	21-19439491	0.45	G	A	NonSyn	ENSTTAG00005026244	piga	0
21	19450666	21-19450666	0.47	A	C	Intron	ENSTTAG00005026219	grpr	0
21	19450770	21-19450770	0.44	A	G	Intron	ENSTTAG00005026219	grpr	0
21	19479417	21-19479417	0.47	T	C	Upstream	ENSTTAG00005007853	dynlt3	1512
21	19489512	21-19489512	0.56	C	T	Intergenic	ENSTTAG00005007853	dynlt3	11607
21	19490075	21-19490075	0.47	G	C	Intergenic	ENSTTAG00005007853	dynlt3	12170
21	19490378	21-19490378	0.58	C	T	Intergenic	ENSTTAG00005007853	dynlt3	12473
21	19492093	21-19492093	0.55	C	T	Intergenic	ENSTTAG00005026639	sytl5	13549
21	19492260	21-19492260	0.44	C	T	Intergenic	ENSTTAG00005026639	sytl5	13382
21	19492388	21-19492388	0.45	C	G	Intergenic	ENSTTAG00005026639	sytl5	13254
21	19492614	21-19492614	0.44	A	G	Intergenic	ENSTTAG00005026639	sytl5	13028
21	19492675	21-19492675	0.46	G	A	Intergenic	ENSTTAG00005026639	sytl5	12967
21	19496181	21-19496181	0.46	A	T	Intergenic	ENSTTAG00005026639	sytl5	9461
21	19498226	21-19498226	0.48	G	A	Intergenic	ENSTTAG00005026639	sytl5	7416
21	19498925	21-19498925	0.62	T	G	Intergenic	ENSTTAG00005026639	sytl5	6717
21	19506652	21-19506652	0.43	T	C	Intron	ENSTTAG00005026639	sytl5	0
21	19507025	21-19507025	0.54	A	C	Intron	ENSTTAG00005026639	sytl5	0
21	19509546	21-19509546	0.43	C	A	Intron	ENSTTAG00005026639	sytl5	0
21	19511421	21-19511421	0.54	T	G	Intron	ENSTTAG00005026639	sytl5	0
21	19511997	21-19511997	0.47	A	G	Intron	ENSTTAG00005026639	sytl5	0
21	19512417	21-19512417	0.43	T	C	Intron	ENSTTAG00005026639	sytl5	0
21	19512421	21-19512421	0.51	A	T	Intron	ENSTTAG00005026639	sytl5	0
21	19512481	21-19512481	0.47	G	A	Intron	ENSTTAG00005026639	sytl5	0
21	19513134	21-19513134	0.55	G	A	Intron	ENSTTAG00005026639	sytl5	0
21	19515171	21-19515171	0.51	A	G	Intron	ENSTTAG00005026639	sytl5	0
21	19515217	21-19515217	0.49	G	A	Intron	ENSTTAG00005026639	sytl5	0
21	19515218	21-19515218	0.49	C	A	Intron	ENSTTAG00005026639	sytl5	0
21	19516581	21-19516581	0.54	A	C	Intron	ENSTTAG00005026639	sytl5	0
21	19516764	21-19516764	0.43	C	G	Intron	ENSTTAG00005026639	sytl5	0
21	19519496	21-19519496	0.5	T	C	Intron	ENSTTAG00005026639	sytl5	0
21	19519688	21-19519688	0.46	G	T	Intron	ENSTTAG00005026639	sytl5	0
21	19519854	21-19519854	0.45	T	A	Intron	ENSTTAG00005026639	sytl5	0
21	19520725	21-19520725	0.5	C	A	Intron	ENSTTAG00005026639	sytl5	0
21	19522688	21-19522688	0.47	T	G	Intron	ENSTTAG00005026639	sytl5	0
21	19524744	21-19524744	0.54	T	A	Intron	ENSTTAG00005026639	sytl5	0
21	19524954	21-19524954	0.44	T	A	Intron	ENSTTAG00005026639	sytl5	0
21	19526190	21-19526190	0.45	C	T	Downstream	ENSTTAG00005026639	sytl5	1044
21	19526192	21-19526192	0.46	C	G	Downstream	ENSTTAG00005026639	sytl5	1046
21	19526976	21-19526976	0.43	C	T	Downstream	ENSTTAG00005026639	sytl5	1830
21	19527218	21-19527218	0.43	A	T	Upstream	ENSTTAG00005026639	sytl5	2072
21	19527580	21-19527580	0.47	A	C	Upstream	ENSTTAG00005026639	sytl5	2434
21	19531294	21-19531294	0.5	C	A	Upstream	ENSTTAG00005026643	srpx	835
21	19532365	21-19532365	0.47	G	T	Intron	ENSTTAG00005026643	srpx	0
21	19532846	21-19532846	0.47	T	A	Intron	ENSTTAG00005026643	srpx	0
21	19533301	21-19533301	0.49	C	T	Intron	ENSTTAG00005026643	srpx	0
21	19534206	21-19534206	0.45	A	G	Intron	ENSTTAG00005026643	srpx	0
21	19534238	21-19534238	0.47	A	T	Intron	ENSTTAG00005026643	srpx	0
21	19534935	21-19534935	0.46	T	A	Intron	ENSTTAG00005026643	srpx	0
21	19539557	21-19539557	0.47	T	G	Intron	ENSTTAG00005026643	srpx	0
21	19539558	21-19539558	0.47	C	A	Intron	ENSTTAG00005026643	srpx	0
21	19544329	21-19544329	0.47	C	T	Upstream	ENSTTAG00005026643	srpx	4070
21	19551850	21-19551850	0.43	G	A	Downstream	ENSTTAG00005027378	rpgr	9820
21	19552919	21-19552919	0.44	G	A	Downstream	ENSTTAG00005027378	rpgr	8751
21	19555115	21-19555115	0.45	G	A	Downstream	ENSTTAG00005027378	rpgr	6555
21	19557402	21-19557402	0.49	G	A	Intron	ENSTTAG00005027378	rpgr	4268
21	19559786	21-19559786	0.45	C	T	Upstream	ENSTTAG00005027378	rpgr	1884
21	19560177	21-19560177	0.55	C	T	Upstream	ENSTTAG00005027378	rpgr	1493
21	19560256	21-19560256	0.57	C	T	Upstream	ENSTTAG00005027378	rpgr	1414
21	19560607	21-19560607	0.48	A	G	Upstream	ENSTTAG00005027378	rpgr	1063
21	19560668	21-19560668	0.51	G	A	Upstream	ENSTTAG00005027378	rpgr	1002
21	19560670	21-19560670	0.52	C	G	Upstream	ENSTTAG00005027378	rpgr	1000
21	19560672	21-19560672	0.49	C	T	Upstream	ENSTTAG00005027378	rpgr	998
21	19560723	21-19560723	0.6	A	T	Upstream	ENSTTAG00005027378	rpgr	947
21	19560844	21-19560844	0.44	G	A	Upstream	ENSTTAG00005027378	rpgr	826
21	19561397	21-19561397	0.43	T	C	Upstream	ENSTTAG00005027378	rpgr	273
21	19561956	21-19561956	0.46	T	A	Intron	ENSTTAG00005027378	rpgr	0
21	19561985	21-19561985	0.54	A	C	Intron	ENSTTAG00005027378	rpgr	0
21	19562080	21-19562080	0.53	G	C	Intron	ENSTTAG00005027378	rpgr	0
21	19562742	21-19562742	0.5	T	C	NonSyn	ENSTTAG00005027378	rpgr	0
21	19562951	21-19562951	0.45	T	G	Syn	ENSTTAG00005027378	rpgr	0
21	19564188	21-19564188	0.44	C	T	Upstream	ENSTTAG00005027378	rpgr	386
21	19564292	21-19564292	0.48	T	A	Upstream	ENSTTAG00005027378	rpgr	490
21	19564356	21-19564356	0.47	G	A	Upstream	ENSTTAG00005026667	otc	438
21	19564707	21-19564707	0.53	G	T	Upstream	ENSTTAG00005026667	otc	87
21	19564799	21-19564799	0.63	T	C	NonSyn	ENSTTAG00005026667	otc	0
21	19564963	21-19564963	0.61	T	C	Intron	ENSTTAG00005026667	otc	0
21	19565716	21-19565716	0.54	A	C	Intron	ENSTTAG00005026667	otc	0
21	19566178	21-19566178	0.43	T	C	Intron	ENSTTAG00005026667	otc	0
21	19566720	21-19566720	0.55	C	T	Intron	ENSTTAG00005026667	otc	0
21	19566806	21-19566806	0.48	A	G	Intron	ENSTTAG00005026667	otc	0
21	19567815	21-19567815	0.46	T	A	Intron	ENSTTAG00005026667	otc	0
21	19567850	21-19567850	0.43	A	C	Intron	ENSTTAG00005026667	otc	0
21	19567933	21-19567933	0.49	A	T	Intron	ENSTTAG00005026667	otc	0
21	19568402	21-19568402	0.49	T	C	ThreeUTR	ENSTTAG00005026667	otc	0
21	19568616	21-19568616	0.58	T	C	ThreeUTR	ENSTTAG00005026667	otc	0
21	19568662	21-19568662	0.48	T	C	ThreeUTR	ENSTTAG00005026667	otc	0
21	19570235	21-19570235	0.44	C	G	Upstream	ENSTTAG00005026667	otc	1279
21	19570250	21-19570250	0.45	A	G	Upstream	ENSTTAG00005026667	otc	1294
21	19571113	21-19571113	0.51	A	T	Upstream	ENSTTAG00005007879	gpr161	1062
21	19571121	21-19571121	0.49	G	T	Upstream	ENSTTAG00005007879	gpr161	1054
21	19571194	21-19571194	0.48	T	G	Upstream	ENSTTAG00005007879	gpr161	981
21	19571772	21-19571772	0.45	A	T	Upstream	ENSTTAG00005007879	gpr161	403
21	19571873	21-19571873	0.48	A	G	Upstream	ENSTTAG00005007879	gpr161	302
21	19573120	21-19573120	0.5	C	T	Intron	ENSTTAG00005007879	gpr161	0
21	19573178	21-19573178	0.48	T	G	Intron	ENSTTAG00005007879	gpr161	0
21	19575965	21-19575965	0.47	A	G	Intron	ENSTTAG00005007879	gpr161	0
21	19577230	21-19577230	0.5	T	C	Intron	ENSTTAG00005007879	gpr161	0
21	19577557	21-19577557	0.47	C	T	Intron	ENSTTAG00005007879	gpr161	0
21	19577711	21-19577711	0.44	A	C	Intron	ENSTTAG00005007879	gpr161	0
21	19588526	21-19588526	0.51	A	G	Intron	ENSTTAG00005007957	dcaf6	0
21	19591532	21-19591532	0.45	A	G	Intron	ENSTTAG00005007957	dcaf6	0
21	19591574	21-19591574	0.51	G	A	Intron	ENSTTAG00005007957	dcaf6	0
21	19591608	21-19591608	0.5	A	G	Intron	ENSTTAG00005007957	dcaf6	0
21	19591910	21-19591910	0.45	T	A	Intron	ENSTTAG00005007957	dcaf6	0
21	19592039	21-19592039	0.5	T	C	Intron	ENSTTAG00005007957	dcaf6	0
21	19600215	21-19600215	0.45	C	T	Intron	ENSTTAG00005007957	dcaf6	0
21	19600392	21-19600392	0.46	G	A	Intron	ENSTTAG00005007957	dcaf6	0
21	19600452	21-19600452	0.49	T	C	Intron	ENSTTAG00005007957	dcaf6	0
21	19601612	21-19601612	0.47	A	C	Intron	ENSTTAG00005007957	dcaf6	0
21	19601678	21-19601678	0.44	G	A	Intron	ENSTTAG00005007957	dcaf6	0
21	19601946	21-19601946	0.49	C	T	Intron	ENSTTAG00005007957	dcaf6	0
21	19640893	21-19640893	0.45	C	T	Intron	ENSTTAG00005023837	me3	0
21	19641010	21-19641010	0.44	A	G	Intron	ENSTTAG00005023837	me3	0
21	19641348	21-19641348	0.43	C	A	Intron	ENSTTAG00005023837	me3	0
21	19641351	21-19641351	0.43	C	A	Intron	ENSTTAG00005023837	me3	0
21	19642379	21-19642379	0.46	G	A	Intron	ENSTTAG00005023837	me3	0
21	19642698	21-19642698	0.46	G	A	Intron	ENSTTAG00005023837	me3	0
21	19642721	21-19642721	0.5	A	G	Intron	ENSTTAG00005023837	me3	0
21	19642885	21-19642885	0.46	G	C	Intron	ENSTTAG00005023837	me3	0
21	19642991	21-19642991	0.47	G	A	Intron	ENSTTAG00005023837	me3	0
21	19643034	21-19643034	0.5	T	A	Intron	ENSTTAG00005023837	me3	0
21	19643048	21-19643048	0.44	G	T	Intron	ENSTTAG00005023837	me3	0
21	19643428	21-19643428	0.44	G	A	Intron	ENSTTAG00005023837	me3	0
21	19643439	21-19643439	0.47	G	A	Intron	ENSTTAG00005023837	me3	0
21	19643604	21-19643604	0.49	T	C	Intron	ENSTTAG00005023837	me3	0
21	19643881	21-19643881	0.48	G	T	Intron	ENSTTAG00005023837	me3	0
21	19655829	21-19655829	0.52	C	T	NonSyn	ENSTTAG00005026567	inpp4a	0
21	19680364	21-19680364	0.52	A	T	Intron	ENSTTAG00005003661	slc9a2_2	0
21	19680413	21-19680413	0.55	C	T	Intron	ENSTTAG00005003661	slc9a2_2	0
21	19681197	21-19681197	0.44	A	T	Intron	ENSTTAG00005003661	slc9a2_2	0
21	19681364	21-19681364	0.55	A	C	Intron	ENSTTAG00005003661	slc9a2_2	0
21	19686837	21-19686837	0.43	C	T	Upstream	ENSTTAG00005003692	mfsd9	201
21	19691119	21-19691119	0.44	G	A	Syn	ENSTTAG00005003692	mfsd9	0
21	19691120	21-19691120	0.43	C	G	NonSyn	ENSTTAG00005003692	mfsd9	0
21	19691122	21-19691122	0.44	T	C	Syn	ENSTTAG00005003692	mfsd9	0
21	19694394	21-19694394	0.47	C	T	Upstream	ENSTTAG00005003709	tmem182_2	881
21	19694584	21-19694584	0.44	G	C	Upstream	ENSTTAG00005003709	tmem182_2	691
21	19703075	21-19703075	0.47	A	G	Downstream	ENSTTAG00005003709	tmem182_2	4239
21	19706387	21-19706387	0.47	G	A	Intergenic	ENSTTAG00005003709	tmem182_2	7551
21	19706525	21-19706525	0.44	G	A	Intergenic	ENSTTAG00005003709	tmem182_2	7689
21	19707296	21-19707296	0.44	T	C	Intergenic	ENSTTAG00005003709	tmem182_2	8460
21	19708024	21-19708024	0.43	T	G	Intergenic	ENSTTAG00005003709	tmem182_2	9188
21	19708120	21-19708120	0.44	A	C	Intergenic	ENSTTAG00005003709	tmem182_2	9284
21	19711096	21-19711096	0.53	G	T	Intergenic	ENSTTAG00005003709	tmem182_2	12260
21	19711306	21-19711306	0.5	T	A	Intergenic	ENSTTAG00005003709	tmem182_2	12470
21	19711344	21-19711344	0.56	T	C	Intergenic	ENSTTAG00005003709	tmem182_2	12508
21	19711365	21-19711365	0.62	G	C	Intergenic	ENSTTAG00005003709	tmem182_2	12529
21	19711791	21-19711791	0.52	G	A	Intergenic	ENSTTAG00005003709	tmem182_2	12955
21	19712854	21-19712854	0.48	G	A	Intergenic	ENSTTAG00005003709	tmem182_2	14018
21	19713529	21-19713529	0.49	T	C	Intergenic	ENSTTAG00005003709	tmem182_2	14693
21	19714637	21-19714637	0.47	T	A	Intergenic	ENSTTAG00005003709	tmem182_2	15801
21	19714638	21-19714638	0.47	T	G	Intergenic	ENSTTAG00005003709	tmem182_2	15802
21	19715228	21-19715228	0.44	T	C	Intergenic	ENSTTAG00005003709	tmem182_2	16392
21	19715655	21-19715655	0.43	G	A	Intergenic	ENSTTAG00005003709	tmem182_2	16819
21	19715696	21-19715696	0.44	A	C	Intergenic	ENSTTAG00005003709	tmem182_2	16860
21	19716120	21-19716120	0.52	T	G	Intergenic	ENSTTAG00005003709	tmem182_2	17284
21	19740101	21-19740101	0.52	C	T	Downstream	ENSTTAG00005017602	pou3f3b	2084
21	19740222	21-19740222	0.54	A	C	Downstream	ENSTTAG00005017602	pou3f3b	2205
21	19740385	21-19740385	0.54	G	A	Downstream	ENSTTAG00005017602	pou3f3b	2368
21	19740554	21-19740554	0.55	T	A	Downstream	ENSTTAG00005017602	pou3f3b	2537
21	19740780	21-19740780	0.49	T	C	Downstream	ENSTTAG00005017602	pou3f3b	2763
21	19741142	21-19741142	0.53	C	A	Downstream	ENSTTAG00005017602	pou3f3b	3125
21	19741166	21-19741166	0.5	T	G	Downstream	ENSTTAG00005017602	pou3f3b	3149
21	19741814	21-19741814	0.54	T	A	Upstream	ENSTTAG00005017602	pou3f3b	3797
21	19742168	21-19742168	0.54	A	G	Upstream	ENSTTAG00005017602	pou3f3b	4151
21	19742171	21-19742171	0.52	G	T	Upstream	ENSTTAG00005017602	pou3f3b	4154
21	19742490	21-19742490	0.52	A	C	Upstream	ENSTTAG00005017606	gpr45	3952
21	19742962	21-19742962	0.44	T	A	Upstream	ENSTTAG00005017606	gpr45	3480
21	19743861	21-19743861	0.44	C	A	Upstream	ENSTTAG00005017606	gpr45	2581
21	19744521	21-19744521	0.46	G	C	Upstream	ENSTTAG00005017606	gpr45	1921
21	19744752	21-19744752	0.43	T	G	Upstream	ENSTTAG00005017606	gpr45	1690
21	19744813	21-19744813	0.46	C	T	Upstream	ENSTTAG00005017606	gpr45	1629
21	19746263	21-19746263	0.6	T	C	Upstream	ENSTTAG00005017606	gpr45	179
21	19753468	21-19753468	0.51	A	G	Intron	ENSTTAG00005027380	im:6907446	0
21	19757399	21-19757399	0.5	A	C	Upstream	ENSTTAG00005027702	fhl2_2	161
21	19758565	21-19758565	0.43	G	T	Intron	ENSTTAG00005027702	fhl2_2	0
21	19762273	21-19762273	0.49	G	A	Upstream	ENSTTAG00005027702	fhl2_2	2716
21	19762445	21-19762445	0.51	T	C	Upstream	ENSTTAG00005027702	fhl2_2	2888
21	19763131	21-19763131	0.44	T	C	Upstream	ENSTTAG00005027702	fhl2_2	3574
21	19763216	21-19763216	0.57	T	G	Upstream	ENSTTAG00005027702	fhl2_2	3659
21	19763240	21-19763240	0.58	C	T	Upstream	ENSTTAG00005027702	fhl2_2	3683
21	19763282	21-19763282	0.5	T	G	Upstream	ENSTTAG00005027702	fhl2_2	3725
21	19763283	21-19763283	0.5	A	T	Upstream	ENSTTAG00005027702	fhl2_2	3726
21	19763285	21-19763285	0.5	C	T	Upstream	ENSTTAG00005027702	fhl2_2	3728
21	19763287	21-19763287	0.5	C	T	Upstream	ENSTTAG00005027702	fhl2_2	3730
21	19763807	21-19763807	0.43	G	A	Upstream	ENSTTAG00005027702	fhl2_2	4250
21	19763815	21-19763815	0.44	G	A	Upstream	ENSTTAG00005027702	fhl2_2	4258
21	19763830	21-19763830	0.48	T	G	Upstream	ENSTTAG00005027702	fhl2_2	4273
21	19763909	21-19763909	0.43	G	A	Upstream	ENSTTAG00005027702	fhl2_2	4352
21	19763997	21-19763997	0.5	T	C	Upstream	ENSTTAG00005027702	fhl2_2	4440
21	19764431	21-19764431	0.54	G	T	Upstream	ENSTTAG00005027702	fhl2_2	4874
21	19794106	21-19794106	0.46	T	A	Intron	ENSTTAG00005027719	nck2	0
21	19819336	21-19819336	0.44	A	G	Downstream	ENSTTAG00005027719	nck2	1195
21	19824696	21-19824696	0.48	A	G	Upstream	ENSTTAG00005027376	otos_2	2463
21	19824787	21-19824787	0.53	C	T	Upstream	ENSTTAG00005027376	otos_2	2372
21	19824812	21-19824812	0.55	A	C	Upstream	ENSTTAG00005027376	otos_2	2347
21	19825374	21-19825374	0.47	T	G	Upstream	ENSTTAG00005027376	otos_2	1785
21	19831730	21-19831730	0.45	A	G	Upstream	ENSTTAG00005026788	ecrg4a	2642
21	19834616	21-19834616	0.48	C	T	NonSyn	ENSTTAG00005026788	ecrg4a	0
21	19835493	21-19835493	0.56	T	A	Intron	ENSTTAG00005026788	ecrg4a	0
21	19837992	21-19837992	0.44	C	G	Intron	ENSTTAG00005026794	uxs1	0
21	19838015	21-19838015	0.44	A	T	Intron	ENSTTAG00005026794	uxs1	0
21	19838737	21-19838737	0.46	A	G	Intron	ENSTTAG00005026794	uxs1	0
21	19839226	21-19839226	0.46	G	T	Intron	ENSTTAG00005026794	uxs1	0
21	19840222	21-19840222	0.47	A	G	Intron	ENSTTAG00005026794	uxs1	0
21	19840851	21-19840851	0.46	T	C	Intron	ENSTTAG00005026794	uxs1	0
21	19840868	21-19840868	0.58	C	A	Intron	ENSTTAG00005026794	uxs1	0
21	19841180	21-19841180	0.47	C	G	Intron	ENSTTAG00005026794	uxs1	0
21	19842005	21-19842005	0.49	A	G	Intron	ENSTTAG00005026794	uxs1	0
21	19842173	21-19842173	0.49	T	G	Intron	ENSTTAG00005026794	uxs1	0
21	19842304	21-19842304	0.5	C	G	Intron	ENSTTAG00005026794	uxs1	0
21	19849127	21-19849127	0.45	A	G	Intron	ENSTTAG00005026794	uxs1	0
21	19849549	21-19849549	0.54	C	T	Intron	ENSTTAG00005026794	uxs1	0
21	19849597	21-19849597	0.49	G	A	Intron	ENSTTAG00005026794	uxs1	0
21	19850072	21-19850072	0.44	G	A	Intron	ENSTTAG00005026794	uxs1	0
21	19850338	21-19850338	0.48	C	G	Intron	ENSTTAG00005026794	uxs1	0
21	19850916	21-19850916	0.44	A	T	Intron	ENSTTAG00005026794	uxs1	0
21	19851893	21-19851893	0.53	A	C	Intron	ENSTTAG00005026794	uxs1	0
21	19852445	21-19852445	0.51	T	G	Intron	ENSTTAG00005026794	uxs1	0
21	19856603	21-19856603	0.48	A	T	Intron	ENSTTAG00005026794	uxs1	0
21	19856605	21-19856605	0.44	A	T	Intron	ENSTTAG00005026794	uxs1	0
21	19856611	21-19856611	0.45	G	A	Intron	ENSTTAG00005026794	uxs1	0
21	19860408	21-19860408	0.45	T	A	Intron	ENSTTAG00005026794	uxs1	0
21	19860837	21-19860837	0.45	G	A	Intron	ENSTTAG00005026794	uxs1	0
21	19861384	21-19861384	0.44	C	T	Intron	ENSTTAG00005026794	uxs1	0
21	19861488	21-19861488	0.43	A	G	Intron	ENSTTAG00005026794	uxs1	0
21	19861534	21-19861534	0.45	A	G	Intron	ENSTTAG00005026794	uxs1	0
21	19862577	21-19862577	0.43	A	T	Intron	ENSTTAG00005026794	uxs1	0
21	19862684	21-19862684	0.45	C	T	Intron	ENSTTAG00005026794	uxs1	0
21	19863478	21-19863478	0.48	A	T	Upstream	ENSTTAG00005026794	uxs1	569
21	19863536	21-19863536	0.47	A	G	Upstream	ENSTTAG00005026794	uxs1	627
21	19868079	21-19868079	0.52	G	T	Upstream	ENSTTAG00005011999	NA	3273
21	19868083	21-19868083	0.53	T	C	Upstream	ENSTTAG00005011999	NA	3269
21	19868213	21-19868213	0.51	C	G	Upstream	ENSTTAG00005011999	NA	3139
21	19868230	21-19868230	0.49	A	G	Upstream	ENSTTAG00005011999	NA	3122
21	19868498	21-19868498	0.53	T	C	Upstream	ENSTTAG00005011999	NA	2854
21	19888505	21-19888505	0.5	T	A	Intron	ENSTTAG00005011999	NA	0
21	19888819	21-19888819	0.43	C	T	Intron	ENSTTAG00005011999	NA	0
21	19888862	21-19888862	0.52	A	C	Intron	ENSTTAG00005011999	NA	0
21	19889034	21-19889034	0.52	T	C	Intron	ENSTTAG00005011999	NA	0
21	19889112	21-19889112	0.5	A	T	Intron	ENSTTAG00005011999	NA	0
21	19889521	21-19889521	0.45	T	C	Syn	ENSTTAG00005011999	NA	0
21	19891217	21-19891217	0.44	C	T	Intron	ENSTTAG00005012016	st6gal2	0
21	19891539	21-19891539	0.53	G	A	Intron	ENSTTAG00005012016	st6gal2	0
21	19892547	21-19892547	0.45	T	G	Intron	ENSTTAG00005012016	st6gal2	0
21	19892583	21-19892583	0.48	C	G	Intron	ENSTTAG00005012016	st6gal2	0
21	19892690	21-19892690	0.48	C	T	Intron	ENSTTAG00005012016	st6gal2	0
21	19893339	21-19893339	0.51	G	A	Intron	ENSTTAG00005012016	st6gal2	0
21	19893560	21-19893560	0.51	G	A	Intron	ENSTTAG00005012016	st6gal2	0
21	19893587	21-19893587	0.52	G	A	Intron	ENSTTAG00005012016	st6gal2	0
21	19923570	21-19923570	0.48	G	C	Intergenic	ENSTTAG00005012016	st6gal2	13163
21	19936863	21-19936863	0.43	T	A	Intergenic	ENSTTAG00005012016	st6gal2	26456
21	19945339	21-19945339	0.45	T	G	Intergenic	ENSTTAG00005027386	jam2a	20033
21	19948431	21-19948431	0.55	G	A	Intergenic	ENSTTAG00005027386	jam2a	16941
21	19953043	21-19953043	0.5	A	G	Intergenic	ENSTTAG00005027386	jam2a	12329
21	19953046	21-19953046	0.48	T	G	Intergenic	ENSTTAG00005027386	jam2a	12326
21	19953077	21-19953077	0.45	C	T	Intergenic	ENSTTAG00005027386	jam2a	12295
21	19953182	21-19953182	0.43	G	T	Intergenic	ENSTTAG00005027386	jam2a	12190
21	19953183	21-19953183	0.44	A	T	Intergenic	ENSTTAG00005027386	jam2a	12189
21	19953219	21-19953219	0.44	C	G	Intergenic	ENSTTAG00005027386	jam2a	12153
21	19953234	21-19953234	0.48	G	T	Intergenic	ENSTTAG00005027386	jam2a	12138
21	19956647	21-19956647	0.48	A	G	Intergenic	ENSTTAG00005027386	jam2a	8725
21	19966615	21-19966615	0.5	C	G	Intron	ENSTTAG00005027386	jam2a	0
21	19974310	21-19974310	0.49	G	T	Upstream	ENSTTAG00005027383	NA	4461
21	19985217	21-19985217	0.44	T	C	Upstream	ENSTTAG00005027383	NA	2081
21	19999316	21-19999316	0.44	A	C	NonSyn	ENSTTAG00005027695	tfdp1_2	0
21	19999383	21-19999383	0.47	C	A	Syn	ENSTTAG00005027695	tfdp1_2	0
21	20000126	21-20000126	0.48	C	T	Intron	ENSTTAG00005027695	tfdp1_2	0
21	20000713	21-20000713	0.43	C	G	Intron	ENSTTAG00005027695	tfdp1_2	0
21	20000900	21-20000900	0.49	G	T	Intron	ENSTTAG00005027695	tfdp1_2	0
21	20000901	21-20000901	0.52	T	C	Intron	ENSTTAG00005027695	tfdp1_2	0
21	20004661	21-20004661	0.51	A	G	Intron	ENSTTAG00005027695	tfdp1_2	0
21	20006691	21-20006691	0.48	T	C	Upstream	ENSTTAG00005027695	tfdp1_2	1410
21	20008097	21-20008097	0.57	T	C	Upstream	ENSTTAG00005027695	tfdp1_2	2816
21	20009507	21-20009507	0.44	A	G	Upstream	ENSTTAG00005011794	dcun1d2	2589
21	20017205	21-20017205	0.46	C	T	Upstream	ENSTTAG00005007819	grtp1a_2	505
21	20021519	21-20021519	0.44	C	T	Upstream	ENSTTAG00005007819	grtp1a_2	94
21	20033969	21-20033969	0.53	G	T	Upstream	ENSTTAG00005027370	NA	487
21	20034050	21-20034050	0.43	C	T	Upstream	ENSTTAG00005027370	NA	406
21	20115743	21-20115743	0.49	C	T	Intron	ENSTTAG00005026813	stag2_2	0
21	20115779	21-20115779	0.47	G	A	Intron	ENSTTAG00005026813	stag2_2	0
21	20116807	21-20116807	0.44	T	C	NonSyn	ENSTTAG00005026813	stag2_2	0
21	20135869	21-20135869	0.47	G	C	Intron	ENSTTAG00005003838	ppp2r3b	0
21	20214107	21-20214107	0.55	A	T	Intergenic	ENSTTAG00005007865	shox	8583
21	20214111	21-20214111	0.54	T	C	Intergenic	ENSTTAG00005007865	shox	8579
21	20219481	21-20219481	0.55	T	C	Upstream	ENSTTAG00005007865	shox	3209
21	20219815	21-20219815	0.47	A	C	Upstream	ENSTTAG00005007865	shox	2875
21	20220296	21-20220296	0.62	T	C	Upstream	ENSTTAG00005007865	shox	2394
21	20221064	21-20221064	0.59	T	G	Upstream	ENSTTAG00005007865	shox	1626
21	20221613	21-20221613	0.49	T	G	Upstream	ENSTTAG00005007865	shox	1077
21	20223087	21-20223087	0.56	T	A	Intron	ENSTTAG00005007865	shox	0
21	20223119	21-20223119	0.56	A	G	Intron	ENSTTAG00005007865	shox	0
21	20227685	21-20227685	0.44	A	T	Intron	ENSTTAG00005007865	shox	0
21	20227686	21-20227686	0.45	A	T	Intron	ENSTTAG00005007865	shox	0
21	20227692	21-20227692	0.45	A	T	Intron	ENSTTAG00005007865	shox	0
21	20228447	21-20228447	0.45	C	T	Intron	ENSTTAG00005007865	shox	0
21	20228450	21-20228450	0.44	G	T	Intron	ENSTTAG00005007865	shox	0
21	20236062	21-20236062	0.46	A	C	Intergenic	ENSTTAG00005007865	shox	5422
21	20238564	21-20238564	0.45	T	C	Intergenic	ENSTTAG00005007865	shox	7924
21	20241244	21-20241244	0.44	G	T	Intergenic	ENSTTAG00005007865	shox	10604
21	20245597	21-20245597	0.46	A	G	Intergenic	ENSTTAG00005007865	shox	14957
21	20245803	21-20245803	0.46	G	A	Intergenic	ENSTTAG00005007865	shox	15163
21	20245876	21-20245876	0.49	C	T	Intergenic	ENSTTAG00005007865	shox	15236
21	20245877	21-20245877	0.49	T	G	Intergenic	ENSTTAG00005007865	shox	15237
21	20245926	21-20245926	0.44	G	A	Intergenic	ENSTTAG00005007865	shox	15286
21	20247867	21-20247867	0.46	C	T	Intergenic	ENSTTAG00005007865	shox	17227
21	20249077	21-20249077	0.5	C	T	Intergenic	ENSTTAG00005007865	shox	18437
21	20250407	21-20250407	0.46	G	T	Intergenic	ENSTTAG00005007865	shox	19767
21	20250529	21-20250529	0.46	C	T	Intergenic	ENSTTAG00005007865	shox	19889
21	20250763	21-20250763	0.45	T	C	Intergenic	ENSTTAG00005007865	shox	20123
21	20250845	21-20250845	0.47	A	G	Intergenic	ENSTTAG00005007865	shox	20205
21	20251259	21-20251259	0.53	A	G	Intergenic	ENSTTAG00005007865	shox	20619
21	20257203	21-20257203	0.44	G	A	Intergenic	ENSTTAG00005007865	shox	26563
21	20263643	21-20263643	0.45	G	A	Intergenic	ENSTTAG00005007865	shox	33003
21	20335153	21-20335153	0.48	A	G	Intron	ENSTTAG00005027712	asmtl	0
21	20335591	21-20335591	0.53	C	G	Intron	ENSTTAG00005027712	asmtl	0
21	20337963	21-20337963	0.44	G	A	Intron	ENSTTAG00005019115	p2ry8	0
21	20373691	21-20373691	0.44	G	A	Intergenic	ENSTTAG00005019890	cfap97d1	13498
21	20374084	21-20374084	0.46	C	G	Intergenic	ENSTTAG00005019890	cfap97d1	13891
21	20374167	21-20374167	0.44	T	C	Intergenic	ENSTTAG00005019890	cfap97d1	13974
21	20374170	21-20374170	0.44	A	T	Intergenic	ENSTTAG00005019890	cfap97d1	13977
21	20374588	21-20374588	0.49	G	C	Intergenic	ENSTTAG00005019890	cfap97d1	14395
21	20374942	21-20374942	0.46	A	G	Intergenic	ENSTTAG00005019890	cfap97d1	14749
21	20375330	21-20375330	0.49	T	C	Intergenic	ENSTTAG00005019890	cfap97d1	15137
21	20388219	21-20388219	0.51	A	T	Intergenic	ENSTTAG00005019890	cfap97d1	28026
21	20388265	21-20388265	0.51	C	T	Intergenic	ENSTTAG00005019890	cfap97d1	28072
21	20388310	21-20388310	0.47	T	C	Intergenic	ENSTTAG00005019890	cfap97d1	28117
21	20388407	21-20388407	0.53	G	A	Intergenic	ENSTTAG00005019890	cfap97d1	28214
21	20389306	21-20389306	0.53	G	T	Intergenic	ENSTTAG00005019890	cfap97d1	29113
21	20389417	21-20389417	0.53	C	A	Intergenic	ENSTTAG00005019890	cfap97d1	29224
21	20389493	21-20389493	0.49	C	T	Intergenic	ENSTTAG00005019890	cfap97d1	29300
21	20389636	21-20389636	0.48	G	A	Intergenic	ENSTTAG00005019890	cfap97d1	29443
21	20389718	21-20389718	0.46	T	C	Intergenic	ENSTTAG00005019890	cfap97d1	29525
21	20405651	21-20405651	0.43	A	G	Intergenic	ENSTTAG00005007852	fgf14	31030
21	20407230	21-20407230	0.43	C	T	Intergenic	ENSTTAG00005007852	fgf14	29451
21	20408330	21-20408330	0.47	G	A	Intergenic	ENSTTAG00005007852	fgf14	28351
21	20408526	21-20408526	0.45	T	A	Intergenic	ENSTTAG00005007852	fgf14	28155
21	20408967	21-20408967	0.48	C	T	Intergenic	ENSTTAG00005007852	fgf14	27714
21	20409469	21-20409469	0.48	T	A	Intergenic	ENSTTAG00005007852	fgf14	27212
21	20409496	21-20409496	0.47	A	C	Intergenic	ENSTTAG00005007852	fgf14	27185
21	20409684	21-20409684	0.43	G	T	Intergenic	ENSTTAG00005007852	fgf14	26997
21	20435043	21-20435043	0.48	C	A	Upstream	ENSTTAG00005007852	fgf14	1638
21	20435157	21-20435157	0.44	G	A	Upstream	ENSTTAG00005007852	fgf14	1524
21	20436116	21-20436116	0.48	A	G	Upstream	ENSTTAG00005007852	fgf14	565
21	20436754	21-20436754	0.53	G	T	NonSyn	ENSTTAG00005007852	fgf14	0
21	20436911	21-20436911	0.48	G	A	Intron	ENSTTAG00005007852	fgf14	0
21	20437013	21-20437013	0.5	T	G	Intron	ENSTTAG00005007852	fgf14	0
21	20449666	21-20449666	0.45	C	T	Intron	ENSTTAG00005007852	fgf14	0
21	20450227	21-20450227	0.57	T	C	Intron	ENSTTAG00005007852	fgf14	0
21	20450534	21-20450534	0.52	G	C	Intron	ENSTTAG00005007852	fgf14	0
21	20452397	21-20452397	0.46	C	T	Intron	ENSTTAG00005007852	fgf14	0
21	20455180	21-20455180	0.44	T	G	Intron	ENSTTAG00005007852	fgf14	0
21	20455322	21-20455322	0.47	A	G	Intron	ENSTTAG00005007852	fgf14	0
21	20477335	21-20477335	0.62	C	T	Intron	ENSTTAG00005027697	itgbl1	0
21	20477835	21-20477835	0.43	C	T	Intron	ENSTTAG00005027697	itgbl1	0
21	20478938	21-20478938	0.46	A	C	Intron	ENSTTAG00005027697	itgbl1	0
21	20479011	21-20479011	0.49	A	G	Intron	ENSTTAG00005027697	itgbl1	0
21	20479316	21-20479316	0.61	G	A	Intron	ENSTTAG00005027697	itgbl1	0
21	20479741	21-20479741	0.52	T	C	Intron	ENSTTAG00005027697	itgbl1	0
21	20479775	21-20479775	0.5	G	A	Intron	ENSTTAG00005027697	itgbl1	0
21	20479836	21-20479836	0.51	T	G	Intron	ENSTTAG00005027697	itgbl1	0
21	20480036	21-20480036	0.46	T	C	Intron	ENSTTAG00005027697	itgbl1	0
21	20480132	21-20480132	0.47	G	A	Intron	ENSTTAG00005027697	itgbl1	0
21	20480198	21-20480198	0.51	A	G	Intron	ENSTTAG00005027697	itgbl1	0
21	20480921	21-20480921	0.44	T	G	Intron	ENSTTAG00005027697	itgbl1	0
21	20481715	21-20481715	0.44	G	A	Intron	ENSTTAG00005027697	itgbl1	0
21	20482035	21-20482035	0.47	A	G	Intron	ENSTTAG00005027697	itgbl1	0
21	20485702	21-20485702	0.43	G	A	Intron	ENSTTAG00005027697	itgbl1	0
21	20487165	21-20487165	0.5	A	G	Intron	ENSTTAG00005027697	itgbl1	0
21	20487578	21-20487578	0.48	G	T	Intron	ENSTTAG00005027697	itgbl1	0
21	20489336	21-20489336	0.47	T	A	Intron	ENSTTAG00005027697	itgbl1	0
21	20489338	21-20489338	0.47	T	A	Intron	ENSTTAG00005027697	itgbl1	0
21	20493084	21-20493084	0.49	C	A	Intron	ENSTTAG00005027697	itgbl1	0
21	20493183	21-20493183	0.46	A	C	Intron	ENSTTAG00005027697	itgbl1	0
21	20493254	21-20493254	0.51	G	C	Intron	ENSTTAG00005027697	itgbl1	0
21	20494239	21-20494239	0.46	T	A	Intron	ENSTTAG00005027697	itgbl1	0
21	20494241	21-20494241	0.47	G	T	Intron	ENSTTAG00005027697	itgbl1	0
21	20502326	21-20502326	0.46	C	A	Intron	ENSTTAG00005027697	itgbl1	0
21	20502350	21-20502350	0.47	T	C	Intron	ENSTTAG00005027697	itgbl1	0
21	20502484	21-20502484	0.48	A	T	Intron	ENSTTAG00005027697	itgbl1	0
21	20502515	21-20502515	0.46	C	T	Intron	ENSTTAG00005027697	itgbl1	0
21	20502532	21-20502532	0.51	T	C	Intron	ENSTTAG00005027697	itgbl1	0
21	20502913	21-20502913	0.5	A	C	Intron	ENSTTAG00005027697	itgbl1	0
21	20505043	21-20505043	0.5	A	C	Intron	ENSTTAG00005027697	itgbl1	0
21	20514698	21-20514698	0.46	T	G	Upstream	ENSTTAG00005027697	itgbl1	3969
21	20525312	21-20525312	0.5	T	G	Intron	ENSTTAG00005007065	nalcn	0
21	20528039	21-20528039	0.56	A	G	Intron	ENSTTAG00005007065	nalcn	0
21	20529649	21-20529649	0.54	A	C	Intron	ENSTTAG00005007065	nalcn	0
21	20529835	21-20529835	0.52	A	G	Intron	ENSTTAG00005007065	nalcn	0
21	20532023	21-20532023	0.44	T	G	Intron	ENSTTAG00005007065	nalcn	0
21	20532356	21-20532356	0.44	A	C	Intron	ENSTTAG00005007065	nalcn	0
21	20533817	21-20533817	0.47	T	A	Intron	ENSTTAG00005007065	nalcn	0
21	20539716	21-20539716	0.5	C	G	Intron	ENSTTAG00005007065	nalcn	0
21	20539763	21-20539763	0.48	T	C	Intron	ENSTTAG00005007065	nalcn	0
21	20545497	21-20545497	0.43	T	G	Intron	ENSTTAG00005007065	nalcn	0
21	20551553	21-20551553	0.51	G	A	Intron	ENSTTAG00005007065	nalcn	0
21	20551960	21-20551960	0.51	C	T	Intron	ENSTTAG00005007065	nalcn	0
21	20552716	21-20552716	0.49	C	T	Intron	ENSTTAG00005007065	nalcn	0
21	20555768	21-20555768	0.48	G	C	Intron	ENSTTAG00005007065	nalcn	0
21	20569243	21-20569243	0.51	C	A	Intron	ENSTTAG00005007065	nalcn	0
21	20569809	21-20569809	0.51	G	A	Intron	ENSTTAG00005007065	nalcn	0
21	20569899	21-20569899	0.57	G	C	Intron	ENSTTAG00005007065	nalcn	0
21	20572158	21-20572158	0.5	G	C	NonSyn	ENSTTAG00005007065	nalcn	0
21	20572195	21-20572195	0.48	A	G	Syn	ENSTTAG00005007065	nalcn	0
21	20572293	21-20572293	0.55	C	T	NonSyn	ENSTTAG00005007065	nalcn	0
21	20572389	21-20572389	0.46	C	T	Intron	ENSTTAG00005007065	nalcn	0
21	20572791	21-20572791	0.46	C	T	Syn	ENSTTAG00005007065	nalcn	0
21	20573122	21-20573122	0.55	C	T	Intron	ENSTTAG00005007065	nalcn	0
21	20573380	21-20573380	0.46	A	T	Intron	ENSTTAG00005007065	nalcn	0
21	20576544	21-20576544	0.46	A	T	Intron	ENSTTAG00005007065	nalcn	0
21	20576612	21-20576612	0.45	T	G	Intron	ENSTTAG00005007065	nalcn	0
21	20578341	21-20578341	0.47	C	G	Intron	ENSTTAG00005007065	nalcn	0
21	20578570	21-20578570	0.43	G	T	Intron	ENSTTAG00005007065	nalcn	0
21	20580597	21-20580597	0.49	A	C	Intron	ENSTTAG00005007065	nalcn	0
21	20581761	21-20581761	0.57	G	A	Downstream	ENSTTAG00005007065	nalcn	342
21	20590002	21-20590002	0.44	T	C	Intergenic	ENSTTAG00005007065	nalcn	8583
21	20590576	21-20590576	0.53	C	T	Intergenic	ENSTTAG00005007065	nalcn	9157
21	20594974	21-20594974	0.44	A	G	Intergenic	ENSTTAG00005012063	tmtc4	6202
21	20603420	21-20603420	0.49	G	T	Intron	ENSTTAG00005012063	tmtc4	0
21	20603749	21-20603749	0.5	T	C	Intron	ENSTTAG00005012063	tmtc4	0
21	20611541	21-20611541	0.49	G	T	Downstream	ENSTTAG00005012063	tmtc4	131
21	20613430	21-20613430	0.53	A	G	Downstream	ENSTTAG00005012063	tmtc4	2020
21	20619921	21-20619921	0.57	A	G	Intergenic	ENSTTAG00005012063	tmtc4	8511
21	20627609	21-20627609	0.44	G	A	Intergenic	ENSTTAG00005012063	tmtc4	16199
21	20636500	21-20636500	0.43	T	C	Intergenic	ENSTTAG00005012063	tmtc4	25090
21	20636954	21-20636954	0.47	T	C	Intergenic	ENSTTAG00005012063	tmtc4	25544
21	20637482	21-20637482	0.49	T	A	Intergenic	ENSTTAG00005012063	tmtc4	26072
21	20638837	21-20638837	0.54	G	A	Intergenic	ENSTTAG00005012063	tmtc4	27427
21	20638901	21-20638901	0.49	C	A	Intergenic	ENSTTAG00005012063	tmtc4	27491
21	20639339	21-20639339	0.55	G	A	Intergenic	ENSTTAG00005012063	tmtc4	27929
21	20641652	21-20641652	0.55	G	C	Intergenic	ENSTTAG00005012063	tmtc4	30242
21	20641909	21-20641909	0.5	A	G	Intergenic	ENSTTAG00005012063	tmtc4	30499
21	20644360	21-20644360	0.52	T	G	Intergenic	ENSTTAG00005012063	tmtc4	32950
21	20646321	21-20646321	0.6	A	T	Intergenic	ENSTTAG00005012063	tmtc4	34911
21	20647367	21-20647367	0.44	G	A	Intergenic	ENSTTAG00005012063	tmtc4	35957
21	20647369	21-20647369	0.54	A	G	Intergenic	ENSTTAG00005012063	tmtc4	35959
21	20648385	21-20648385	0.52	T	A	Intergenic	ENSTTAG00005012063	tmtc4	36975
21	20697254	21-20697254	0.53	G	T	Intergenic	ENSTTAG00005012512	zic2	24479
21	20705019	21-20705019	0.44	G	C	Intergenic	ENSTTAG00005012512	zic2	16714
21	20705047	21-20705047	0.43	G	T	Intergenic	ENSTTAG00005012512	zic2	16686
21	20730895	21-20730895	0.55	T	A	NonSyn	ENSTTAG00005003641	zic5	0
21	20745475	21-20745475	0.52	G	T	Upstream	ENSTTAG00005007836	clybl	3437
21	20747363	21-20747363	0.47	G	A	Upstream	ENSTTAG00005007836	clybl	1549
21	20750989	21-20750989	0.52	A	G	Intron	ENSTTAG00005007836	clybl	0
21	20751090	21-20751090	0.52	A	C	Intron	ENSTTAG00005007836	clybl	0
21	20751142	21-20751142	0.53	C	T	Intron	ENSTTAG00005007836	clybl	0
21	20751442	21-20751442	0.49	G	A	Intron	ENSTTAG00005007836	clybl	0
21	20751947	21-20751947	0.43	T	C	Intron	ENSTTAG00005007836	clybl	0
21	20754733	21-20754733	0.55	A	G	Intron	ENSTTAG00005007836	clybl	0
21	20754924	21-20754924	0.5	A	G	Intron	ENSTTAG00005007836	clybl	0
21	20785597	21-20785597	0.45	A	T	Intergenic	ENSTTAG00005007836	clybl	10809
21	20786986	21-20786986	0.46	C	A	Intergenic	ENSTTAG00005007836	clybl	12198
21	20787113	21-20787113	0.51	C	T	Intergenic	ENSTTAG00005007836	clybl	12325
21	20795704	21-20795704	0.52	A	C	Intergenic	ENSTTAG00005007836	clybl	20916
21	20806575	21-20806575	0.53	T	C	Intergenic	ENSTTAG00005027723	gpr183	16989
21	20808165	21-20808165	0.48	T	G	Intergenic	ENSTTAG00005027723	gpr183	15399
21	20808518	21-20808518	0.54	A	C	Intergenic	ENSTTAG00005027723	gpr183	15046
21	20808570	21-20808570	0.53	G	T	Intergenic	ENSTTAG00005027723	gpr183	14994
21	20809580	21-20809580	0.49	T	G	Intergenic	ENSTTAG00005027723	gpr183	13984
21	20809826	21-20809826	0.52	C	T	Intergenic	ENSTTAG00005027723	gpr183	13738
21	20811964	21-20811964	0.5	A	G	Intergenic	ENSTTAG00005027723	gpr183	11600
21	20813180	21-20813180	0.5	G	T	Intergenic	ENSTTAG00005027723	gpr183	10384
21	20825093	21-20825093	0.49	A	G	Downstream	ENSTTAG00005027723	gpr183	156
21	20825510	21-20825510	0.54	C	G	Downstream	ENSTTAG00005027723	gpr183	573
21	20825974	21-20825974	0.48	G	C	Downstream	ENSTTAG00005027723	gpr183	1037
21	20826279	21-20826279	0.45	G	C	Downstream	ENSTTAG00005027723	gpr183	1342
21	20826615	21-20826615	0.48	G	A	Downstream	ENSTTAG00005027723	gpr183	1678
21	20827287	21-20827287	0.5	G	A	Downstream	ENSTTAG00005027723	gpr183	2350
21	20827538	21-20827538	0.54	T	G	Downstream	ENSTTAG00005027723	gpr183	2601
21	20827631	21-20827631	0.52	C	T	Downstream	ENSTTAG00005027723	gpr183	2694
21	20827717	21-20827717	0.59	G	A	Downstream	ENSTTAG00005027723	gpr183	2780
21	20827952	21-20827952	0.54	G	A	Downstream	ENSTTAG00005027723	gpr183	3015
21	20828169	21-20828169	0.52	G	T	Downstream	ENSTTAG00005027723	gpr183	3232
21	20828627	21-20828627	0.55	T	C	Downstream	ENSTTAG00005027723	gpr183	3690
21	20828925	21-20828925	0.64	C	T	Downstream	ENSTTAG00005027723	gpr183	3988
21	20828927	21-20828927	0.63	C	T	Downstream	ENSTTAG00005027723	gpr183	3990
21	20829044	21-20829044	0.6	C	T	Downstream	ENSTTAG00005027723	gpr183	4107
21	20830194	21-20830194	0.48	T	C	Intergenic	ENSTTAG00005027723	gpr183	5257
21	20830489	21-20830489	0.58	T	G	Intergenic	ENSTTAG00005027723	gpr183	5552
21	20830503	21-20830503	0.56	T	G	Intergenic	ENSTTAG00005027723	gpr183	5566
21	20830810	21-20830810	0.49	T	C	Intergenic	ENSTTAG00005027723	gpr183	5873
21	20831147	21-20831147	0.44	C	T	Intergenic	ENSTTAG00005027723	gpr183	6210
21	20831162	21-20831162	0.46	T	C	Intergenic	ENSTTAG00005027723	gpr183	6225
21	20831203	21-20831203	0.5	A	G	Intergenic	ENSTTAG00005027723	gpr183	6266
21	20831228	21-20831228	0.5	T	A	Intergenic	ENSTTAG00005027723	gpr183	6291
21	20831742	21-20831742	0.54	A	G	Intergenic	ENSTTAG00005017499	gpr183_2	6244
21	20832179	21-20832179	0.56	C	T	Intergenic	ENSTTAG00005017499	gpr183_2	5807
21	20832486	21-20832486	0.6	T	A	Intergenic	ENSTTAG00005017499	gpr183_2	5500
21	20832997	21-20832997	0.45	G	T	Upstream	ENSTTAG00005017499	gpr183_2	4989
21	20833016	21-20833016	0.46	A	G	Upstream	ENSTTAG00005017499	gpr183_2	4970
21	20833245	21-20833245	0.52	C	G	Upstream	ENSTTAG00005017499	gpr183_2	4741
21	20833301	21-20833301	0.49	G	A	Upstream	ENSTTAG00005017499	gpr183_2	4685
21	20835075	21-20835075	0.43	G	A	Upstream	ENSTTAG00005017499	gpr183_2	2911
21	20836600	21-20836600	0.5	C	T	Upstream	ENSTTAG00005017499	gpr183_2	1386
21	20836687	21-20836687	0.52	C	A	Upstream	ENSTTAG00005017499	gpr183_2	1299
21	20836765	21-20836765	0.55	A	T	Upstream	ENSTTAG00005017499	gpr183_2	1221
21	20836884	21-20836884	0.56	T	C	Upstream	ENSTTAG00005017499	gpr183_2	1102
21	20836911	21-20836911	0.55	C	A	Upstream	ENSTTAG00005017499	gpr183_2	1075
21	20838340	21-20838340	0.5	G	T	Syn	ENSTTAG00005017499	gpr183_2	0
21	20838447	21-20838447	0.47	T	G	NonSyn	ENSTTAG00005017499	gpr183_2	0
21	20838526	21-20838526	0.54	T	C	Syn	ENSTTAG00005017499	gpr183_2	0
21	20838721	21-20838721	0.56	C	T	Syn	ENSTTAG00005017499	gpr183_2	0
21	20838963	21-20838963	0.53	C	A	NonSyn	ENSTTAG00005017499	gpr183_2	0
21	20839455	21-20839455	0.62	A	C	Upstream	ENSTTAG00005017499	gpr183_2	322
21	20839487	21-20839487	0.59	G	A	Upstream	ENSTTAG00005017499	gpr183_2	354
21	20839599	21-20839599	0.56	A	G	Upstream	ENSTTAG00005017499	gpr183_2	466
21	20839940	21-20839940	0.5	C	T	Upstream	ENSTTAG00005017499	gpr183_2	807
21	20839961	21-20839961	0.57	G	C	Upstream	ENSTTAG00005017499	gpr183_2	828
21	20840032	21-20840032	0.55	G	A	Upstream	ENSTTAG00005017499	gpr183_2	899
21	20840157	21-20840157	0.53	T	G	Upstream	ENSTTAG00005017499	gpr183_2	1024
21	20840721	21-20840721	0.45	T	G	Upstream	ENSTTAG00005017499	gpr183_2	1588
21	20841110	21-20841110	0.52	T	C	Upstream	ENSTTAG00005017499	gpr183_2	1977
21	20841522	21-20841522	0.53	C	T	Upstream	ENSTTAG00005017499	gpr183_2	2389
21	20841995	21-20841995	0.43	C	T	Upstream	ENSTTAG00005027727	gpr18	2347
21	20842530	21-20842530	0.45	C	T	Upstream	ENSTTAG00005027727	gpr18	1812
21	20843156	21-20843156	0.5	C	T	Upstream	ENSTTAG00005027727	gpr18	1186
21	20844298	21-20844298	0.45	T	A	Upstream	ENSTTAG00005027727	gpr18	44
21	20844478	21-20844478	0.49	C	T	Intron	ENSTTAG00005027727	gpr18	0
21	20844588	21-20844588	0.47	C	T	Intron	ENSTTAG00005027727	gpr18	0
21	20845116	21-20845116	0.54	T	C	NonSyn	ENSTTAG00005027727	gpr18	0
21	20854320	21-20854320	0.47	T	A	Intergenic	ENSTTAG00005027727	gpr18	8323
21	20854384	21-20854384	0.45	G	A	Intergenic	ENSTTAG00005027727	gpr18	8387
21	20866824	21-20866824	0.44	A	G	Intron	ENSTTAG00005007812	dach1_2	0
21	20942403	21-20942403	0.51	G	A	Intron	ENSTTAG00005007812	dach1_2	0
21	20964170	21-20964170	0.53	A	C	Intergenic	ENSTTAG00005007812	dach1_2	10165
21	20974063	21-20974063	0.43	C	T	Intergenic	ENSTTAG00005007807	klf5_3	17200
21	20974468	21-20974468	0.44	G	C	Intergenic	ENSTTAG00005007807	klf5_3	16795
21	20974926	21-20974926	0.48	C	T	Intergenic	ENSTTAG00005007807	klf5_3	16337
21	20974927	21-20974927	0.47	C	A	Intergenic	ENSTTAG00005007807	klf5_3	16336
21	20976513	21-20976513	0.52	A	G	Intergenic	ENSTTAG00005007807	klf5_3	14750
21	20987108	21-20987108	0.48	G	T	Upstream	ENSTTAG00005007807	klf5_3	4155
21	20987189	21-20987189	0.45	T	G	Upstream	ENSTTAG00005007807	klf5_3	4074
21	20988189	21-20988189	0.44	A	C	Upstream	ENSTTAG00005007807	klf5_3	3074
21	21001682	21-21001682	0.48	G	A	Intron	ENSTTAG00005012502	klf12	0
21	21001700	21-21001700	0.46	T	C	Intron	ENSTTAG00005012502	klf12	0
21	21001712	21-21001712	0.51	T	A	Intron	ENSTTAG00005012502	klf12	0
21	21001809	21-21001809	0.46	T	C	Intron	ENSTTAG00005012502	klf12	0
21	21002085	21-21002085	0.52	G	A	Intron	ENSTTAG00005012502	klf12	0
21	21003659	21-21003659	0.48	C	A	Intron	ENSTTAG00005012502	klf12	0
21	21003684	21-21003684	0.49	A	G	Intron	ENSTTAG00005012502	klf12	0
21	21003752	21-21003752	0.53	T	C	Intron	ENSTTAG00005012502	klf12	0
21	21003831	21-21003831	0.49	T	C	Intron	ENSTTAG00005012502	klf12	0
21	21003840	21-21003840	0.47	C	A	Intron	ENSTTAG00005012502	klf12	0
21	21004003	21-21004003	0.51	A	T	Intron	ENSTTAG00005012502	klf12	0
21	21004061	21-21004061	0.56	C	T	Intron	ENSTTAG00005012502	klf12	0
21	21004276	21-21004276	0.59	G	A	Intron	ENSTTAG00005012502	klf12	0
21	21004343	21-21004343	0.62	A	T	Intron	ENSTTAG00005012502	klf12	0
21	21004547	21-21004547	0.57	C	T	Intron	ENSTTAG00005012502	klf12	0
21	21004622	21-21004622	0.51	C	T	Intron	ENSTTAG00005012502	klf12	0
21	21004748	21-21004748	0.55	T	G	Syn	ENSTTAG00005012502	klf12	0
21	21007793	21-21007793	0.54	C	T	Intron	ENSTTAG00005012502	klf12	0
21	21008604	21-21008604	0.44	C	T	Intron	ENSTTAG00005012502	klf12	0
21	21010070	21-21010070	0.46	T	G	Intron	ENSTTAG00005012502	klf12	0
21	21010440	21-21010440	0.47	G	A	Intron	ENSTTAG00005012502	klf12	0
21	21012931	21-21012931	0.57	A	T	Intron	ENSTTAG00005012502	klf12	0
21	21013214	21-21013214	0.51	G	A	Intron	ENSTTAG00005012502	klf12	0
21	21013274	21-21013274	0.57	G	T	Intron	ENSTTAG00005012502	klf12	0
21	21013397	21-21013397	0.51	G	T	Intron	ENSTTAG00005012502	klf12	0
21	21013457	21-21013457	0.49	T	C	Intron	ENSTTAG00005012502	klf12	0
21	21013491	21-21013491	0.47	C	A	Intron	ENSTTAG00005012502	klf12	0
21	21013535	21-21013535	0.51	T	G	Intron	ENSTTAG00005012502	klf12	0
21	21014656	21-21014656	0.45	C	T	Intron	ENSTTAG00005012502	klf12	0
21	21015609	21-21015609	0.44	T	C	Intron	ENSTTAG00005012502	klf12	0
21	21018171	21-21018171	0.45	A	C	Intron	ENSTTAG00005012502	klf12	0
21	21019244	21-21019244	0.48	C	T	Intron	ENSTTAG00005012502	klf12	0
21	21019530	21-21019530	0.52	C	T	Intron	ENSTTAG00005012502	klf12	0
21	21019606	21-21019606	0.47	A	G	Intron	ENSTTAG00005012502	klf12	0
21	21019731	21-21019731	0.47	C	T	Intron	ENSTTAG00005012502	klf12	0
21	21019846	21-21019846	0.48	T	A	Intron	ENSTTAG00005012502	klf12	0
21	21023774	21-21023774	0.49	T	G	Intron	ENSTTAG00005012502	klf12	0
21	21023775	21-21023775	0.49	C	T	Intron	ENSTTAG00005012502	klf12	0
21	21027000	21-21027000	0.45	C	T	Intron	ENSTTAG00005012502	klf12	0
21	21053255	21-21053255	0.47	T	C	Intergenic	ENSTTAG00005018375	tbc1d4	15361
21	21053261	21-21053261	0.48	T	C	Intergenic	ENSTTAG00005018375	tbc1d4	15355
21	21080179	21-21080179	0.45	C	A	Intron	ENSTTAG00005018375	tbc1d4	0
21	21080323	21-21080323	0.45	A	T	Intron	ENSTTAG00005018375	tbc1d4	0
21	21100792	21-21100792	0.43	C	A	Upstream	ENSTTAG00005018375	tbc1d4	1598
21	21103265	21-21103265	0.47	G	A	Upstream	ENSTTAG00005011409	NA	1645
21	21103308	21-21103308	0.43	A	T	Upstream	ENSTTAG00005011409	NA	1602
21	21103563	21-21103563	0.49	C	T	Upstream	ENSTTAG00005011409	NA	1347
21	21103564	21-21103564	0.57	C	A	Upstream	ENSTTAG00005011409	NA	1346
21	21103701	21-21103701	0.43	G	A	Upstream	ENSTTAG00005011409	NA	1209
21	21103934	21-21103934	0.47	T	C	Upstream	ENSTTAG00005011409	NA	976
21	21112370	21-21112370	0.47	A	G	Intron	ENSTTAG00005011980	uchl3	0
21	21113965	21-21113965	0.45	T	C	Upstream	ENSTTAG00005011980	uchl3	577
21	21118011	21-21118011	0.47	G	A	Intron	ENSTTAG00005011988	lmo7_2	0
21	21179221	21-21179221	0.47	C	G	Intergenic	ENSTTAG00005007894	kctd12_2	18335
21	21180641	21-21180641	0.51	T	G	Intergenic	ENSTTAG00005007894	kctd12_2	16915
21	21181396	21-21181396	0.43	A	G	Intergenic	ENSTTAG00005007894	kctd12_2	16160
21	21181442	21-21181442	0.46	G	A	Intergenic	ENSTTAG00005007894	kctd12_2	16114
21	21182271	21-21182271	0.44	C	T	Intergenic	ENSTTAG00005007894	kctd12_2	15285
21	21187015	21-21187015	0.45	G	C	Intergenic	ENSTTAG00005007894	kctd12_2	10541
21	21187754	21-21187754	0.5	G	T	Intergenic	ENSTTAG00005007894	kctd12_2	9802
21	21188157	21-21188157	0.43	C	T	Intergenic	ENSTTAG00005007894	kctd12_2	9399
21	21188519	21-21188519	0.51	G	C	Intergenic	ENSTTAG00005007894	kctd12_2	9037
21	21188571	21-21188571	0.56	G	T	Intergenic	ENSTTAG00005007894	kctd12_2	8985
21	21207201	21-21207201	0.45	T	C	Intron	ENSTTAG00005012496	gatd3a	0
21	21210647	21-21210647	0.44	C	T	Intron	ENSTTAG00005011784	cln5	0
21	21210770	21-21210770	0.57	C	A	Intron	ENSTTAG00005011784	cln5	0
21	21218802	21-21218802	0.51	C	G	Intron	ENSTTAG00005012516	fbxl3	0
21	21219851	21-21219851	0.48	C	T	Intron	ENSTTAG00005012516	fbxl3	0
21	21219904	21-21219904	0.45	T	C	Intron	ENSTTAG00005012516	fbxl3	0
21	21219934	21-21219934	0.47	A	C	Intron	ENSTTAG00005012516	fbxl3	0
21	21220040	21-21220040	0.46	T	A	Intron	ENSTTAG00005012516	fbxl3	0
21	21220641	21-21220641	0.57	G	C	Intron	ENSTTAG00005012516	fbxl3	0
21	21221089	21-21221089	0.45	C	T	Intron	ENSTTAG00005012516	fbxl3	0
21	21221189	21-21221189	0.54	T	G	Intron	ENSTTAG00005012516	fbxl3	0
21	21221419	21-21221419	0.46	C	A	Intron	ENSTTAG00005012516	fbxl3	0
21	21237391	21-21237391	0.5	G	A	Intron	ENSTTAG00005012516	fbxl3	15526
21	21238126	21-21238126	0.55	A	T	Intron	ENSTTAG00005012516	fbxl3	16261
21	21239140	21-21239140	0.52	T	C	Intron	ENSTTAG00005012516	fbxl3	17275
21	21239784	21-21239784	0.48	T	G	Intron	ENSTTAG00005012516	fbxl3	17919
21	21241047	21-21241047	0.45	A	T	Intron	ENSTTAG00005012516	fbxl3	19182
21	21242863	21-21242863	0.55	A	G	Intron	ENSTTAG00005012516	fbxl3	20998
21	21245407	21-21245407	0.47	T	G	Intron	ENSTTAG00005012516	fbxl3	23542
21	21245545	21-21245545	0.57	A	T	Intron	ENSTTAG00005012516	fbxl3	23680
21	21245842	21-21245842	0.52	A	T	Intron	ENSTTAG00005012516	fbxl3	23977
21	21246848	21-21246848	0.44	T	G	Intron	ENSTTAG00005012516	fbxl3	24983
21	21261914	21-21261914	0.44	G	C	Intron	ENSTTAG00005019216	slain1_2	33292
21	21262203	21-21262203	0.51	C	T	Intron	ENSTTAG00005019216	slain1_2	33003
21	21266279	21-21266279	0.48	T	C	Intron	ENSTTAG00005019216	slain1_2	28927
21	21266805	21-21266805	0.43	G	T	Intron	ENSTTAG00005019216	slain1_2	28401
21	21267698	21-21267698	0.44	A	G	Intron	ENSTTAG00005019216	slain1_2	27508
21	21268429	21-21268429	0.52	T	C	Intron	ENSTTAG00005019216	slain1_2	26777
21	21268757	21-21268757	0.48	G	A	Intron	ENSTTAG00005019216	slain1_2	26449
21	21269436	21-21269436	0.43	C	G	Intron	ENSTTAG00005019216	slain1_2	25770
21	21269901	21-21269901	0.45	T	G	Intron	ENSTTAG00005019216	slain1_2	25305
21	21270112	21-21270112	0.49	G	A	Intron	ENSTTAG00005019216	slain1_2	25094
21	21273591	21-21273591	0.46	C	T	Intron	ENSTTAG00005019216	slain1_2	21615
21	21273610	21-21273610	0.43	C	T	Intron	ENSTTAG00005019216	slain1_2	21596
21	21274110	21-21274110	0.6	T	A	Intron	ENSTTAG00005019216	slain1_2	21096
21	21274118	21-21274118	0.55	A	G	Intron	ENSTTAG00005019216	slain1_2	21088
21	21278435	21-21278435	0.44	A	G	Intron	ENSTTAG00005019216	slain1_2	16771
21	21282547	21-21282547	0.43	C	T	Upstream	ENSTTAG00005019216	slain1_2	12659
21	21283442	21-21283442	0.46	G	T	Upstream	ENSTTAG00005019216	slain1_2	11764
21	21283698	21-21283698	0.45	C	T	Upstream	ENSTTAG00005019216	slain1_2	11508
21	21284392	21-21284392	0.46	C	G	Upstream	ENSTTAG00005019216	slain1_2	10814
21	21284422	21-21284422	0.46	A	G	Upstream	ENSTTAG00005019216	slain1_2	10784
21	21296270	21-21296270	0.44	C	T	Intron	ENSTTAG00005019216	slain1_2	0
21	21297032	21-21297032	0.46	C	A	Intron	ENSTTAG00005019216	slain1_2	0
21	21297067	21-21297067	0.53	A	C	Intron	ENSTTAG00005019216	slain1_2	0
21	21297075	21-21297075	0.49	G	C	Intron	ENSTTAG00005019216	slain1_2	0
21	21304715	21-21304715	0.46	C	T	Intron	ENSTTAG00005019216	slain1_2	0
21	21305122	21-21305122	0.5	A	T	Upstream	ENSTTAG00005019216	slain1_2	237
21	21305586	21-21305586	0.6	C	T	Upstream	ENSTTAG00005019216	slain1_2	701
21	21307454	21-21307454	0.44	G	C	Upstream	ENSTTAG00005017500	NA	41
21	21310097	21-21310097	0.45	T	G	Syn	ENSTTAG00005007828	kbtbd7	0
21	21311432	21-21311432	0.56	A	G	Upstream	ENSTTAG00005007828	kbtbd7	38
21	21311497	21-21311497	0.51	C	T	Upstream	ENSTTAG00005007828	kbtbd7	103
21	21312675	21-21312675	0.48	T	C	Upstream	ENSTTAG00005007828	kbtbd7	1281
21	21312676	21-21312676	0.44	T	C	Upstream	ENSTTAG00005007828	kbtbd7	1282
21	21313022	21-21313022	0.55	T	C	Upstream	ENSTTAG00005011950	rab33b_2	1462
21	21317593	21-21317593	0.51	C	A	Upstream	ENSTTAG00005016527	katnal1	559
21	21317657	21-21317657	0.45	G	T	Upstream	ENSTTAG00005016527	katnal1	495
21	21317693	21-21317693	0.44	T	G	Upstream	ENSTTAG00005016527	katnal1	459
21	21318331	21-21318331	0.44	T	C	Intron	ENSTTAG00005016527	katnal1	0
21	21318344	21-21318344	0.45	G	C	Intron	ENSTTAG00005016527	katnal1	0
21	21318461	21-21318461	0.45	A	G	Intron	ENSTTAG00005016527	katnal1	0
21	21319256	21-21319256	0.48	C	A	Intron	ENSTTAG00005016527	katnal1	0
21	21322011	21-21322011	0.54	C	T	Intron	ENSTTAG00005016527	katnal1	0
21	21322069	21-21322069	0.53	G	A	Intron	ENSTTAG00005016527	katnal1	0
21	21322076	21-21322076	0.5	T	C	Intron	ENSTTAG00005016527	katnal1	0
21	21337889	21-21337889	0.43	C	G	Intron	ENSTTAG00005012023	tspan7_2	0
21	21338081	21-21338081	0.48	G	A	Intron	ENSTTAG00005012023	tspan7_2	0
21	21338099	21-21338099	0.43	A	C	Intron	ENSTTAG00005012023	tspan7_2	0
21	21338669	21-21338669	0.52	A	C	Intron	ENSTTAG00005012023	tspan7_2	0
21	21338805	21-21338805	0.48	A	G	Intron	ENSTTAG00005012023	tspan7_2	0
21	21339262	21-21339262	0.55	A	G	Intron	ENSTTAG00005012023	tspan7_2	0
21	21340446	21-21340446	0.59	A	G	Downstream	ENSTTAG00005012023	tspan7_2	246
21	21341892	21-21341892	0.44	T	C	Downstream	ENSTTAG00005012023	tspan7_2	1692
21	21342322	21-21342322	0.48	A	G	Downstream	ENSTTAG00005012023	tspan7_2	2122
21	21342932	21-21342932	0.45	G	T	Downstream	ENSTTAG00005012023	tspan7_2	2732
21	21342961	21-21342961	0.47	T	C	Downstream	ENSTTAG00005012023	tspan7_2	2761
21	21343052	21-21343052	0.45	T	G	Downstream	ENSTTAG00005012023	tspan7_2	2852
21	21343174	21-21343174	0.5	T	G	Downstream	ENSTTAG00005012023	tspan7_2	2974
21	21343219	21-21343219	0.54	C	T	Downstream	ENSTTAG00005012023	tspan7_2	3019
21	21343400	21-21343400	0.49	T	A	Downstream	ENSTTAG00005012023	tspan7_2	3200
21	21343448	21-21343448	0.53	T	A	Downstream	ENSTTAG00005012023	tspan7_2	3248
21	21343819	21-21343819	0.52	A	G	Downstream	ENSTTAG00005012023	tspan7_2	3619
21	21344996	21-21344996	0.5	G	A	Downstream	ENSTTAG00005012023	tspan7_2	4796
21	21345018	21-21345018	0.46	T	C	Downstream	ENSTTAG00005012023	tspan7_2	4818
21	21345918	21-21345918	0.44	T	A	Intergenic	ENSTTAG00005012486	mid1ip1b_2	5357
21	21346332	21-21346332	0.47	G	C	Upstream	ENSTTAG00005012486	mid1ip1b_2	4943
21	21346339	21-21346339	0.53	T	C	Upstream	ENSTTAG00005012486	mid1ip1b_2	4936
21	21347339	21-21347339	0.53	C	T	Upstream	ENSTTAG00005012486	mid1ip1b_2	3936
21	21348250	21-21348250	0.51	C	T	Upstream	ENSTTAG00005012486	mid1ip1b_2	3025
21	21348324	21-21348324	0.53	T	C	Upstream	ENSTTAG00005012486	mid1ip1b_2	2951
21	21348565	21-21348565	0.53	G	A	Upstream	ENSTTAG00005012486	mid1ip1b_2	2710
21	21348777	21-21348777	0.43	T	A	Upstream	ENSTTAG00005012486	mid1ip1b_2	2498
21	21348781	21-21348781	0.43	A	C	Upstream	ENSTTAG00005012486	mid1ip1b_2	2494
21	21348819	21-21348819	0.54	C	T	Upstream	ENSTTAG00005012486	mid1ip1b_2	2456
21	21348836	21-21348836	0.46	T	C	Upstream	ENSTTAG00005012486	mid1ip1b_2	2439
21	21348837	21-21348837	0.47	G	T	Upstream	ENSTTAG00005012486	mid1ip1b_2	2438
21	21357748	21-21357748	0.48	C	A	Intergenic	ENSTTAG00005012486	mid1ip1b_2	5475
21	21370884	21-21370884	0.51	C	T	Intergenic	ENSTTAG00005012486	mid1ip1b_2	18611
21	21371362	21-21371362	0.46	T	C	Intergenic	ENSTTAG00005012486	mid1ip1b_2	19089
21	21384282	21-21384282	0.45	C	G	Intergenic	ENSTTAG00005012486	mid1ip1b_2	32009
21	21387980	21-21387980	0.65	C	T	Intergenic	ENSTTAG00005012486	mid1ip1b_2	35707
21	21388365	21-21388365	0.6	A	T	Intergenic	ENSTTAG00005012486	mid1ip1b_2	36092
21	21388417	21-21388417	0.56	A	G	Intergenic	ENSTTAG00005012486	mid1ip1b_2	36144
21	21388492	21-21388492	0.53	C	G	Intergenic	ENSTTAG00005012486	mid1ip1b_2	36219
21	21388667	21-21388667	0.45	A	G	Intergenic	ENSTTAG00005012486	mid1ip1b_2	36394
21	21390378	21-21390378	0.45	T	C	Intergenic	ENSTTAG00005012486	mid1ip1b_2	38105
21	21390793	21-21390793	0.59	A	C	Intergenic	ENSTTAG00005012486	mid1ip1b_2	38520
21	21391466	21-21391466	0.57	A	G	Intergenic	ENSTTAG00005012486	mid1ip1b_2	39193
21	21391783	21-21391783	0.52	G	C	Intergenic	ENSTTAG00005012486	mid1ip1b_2	39510
21	21392146	21-21392146	0.55	T	C	Intergenic	ENSTTAG00005012486	mid1ip1b_2	39873
21	21409776	21-21409776	0.55	C	A	Intergenic	ENSTTAG00005012894	bcor	26649
21	21410384	21-21410384	0.56	T	G	Intergenic	ENSTTAG00005012894	bcor	26041
21	21410811	21-21410811	0.49	A	C	Intergenic	ENSTTAG00005012894	bcor	25614
21	21411461	21-21411461	0.44	C	G	Intergenic	ENSTTAG00005012894	bcor	24964
21	21412212	21-21412212	0.45	T	G	Intergenic	ENSTTAG00005012894	bcor	24213
21	21412277	21-21412277	0.56	T	C	Intergenic	ENSTTAG00005012894	bcor	24148
21	21420212	21-21420212	0.44	G	A	Intergenic	ENSTTAG00005012894	bcor	16213
21	21420307	21-21420307	0.47	G	A	Intergenic	ENSTTAG00005012894	bcor	16118
21	21420995	21-21420995	0.45	C	T	Intergenic	ENSTTAG00005012894	bcor	15430
21	21421111	21-21421111	0.48	A	G	Intergenic	ENSTTAG00005012894	bcor	15314
21	21424178	21-21424178	0.46	G	T	Intergenic	ENSTTAG00005012894	bcor	12247
21	21431352	21-21431352	0.43	T	C	Intergenic	ENSTTAG00005012894	bcor	5073
21	21433683	21-21433683	0.48	G	C	Upstream	ENSTTAG00005012894	bcor	2742
21	21434217	21-21434217	0.44	C	T	Upstream	ENSTTAG00005012894	bcor	2208
21	21434505	21-21434505	0.45	A	G	Upstream	ENSTTAG00005012894	bcor	1920
21	21465972	21-21465972	0.44	A	G	Intron	ENSTTAG00005012213	atp6ap2	0
21	21466891	21-21466891	0.44	C	T	Intron	ENSTTAG00005012213	atp6ap2	0
21	21475486	21-21475486	0.47	C	T	Downstream	ENSTTAG00005012213	atp6ap2	4736
21	21475653	21-21475653	0.49	A	G	Downstream	ENSTTAG00005012213	atp6ap2	4903
21	21476625	21-21476625	0.55	T	A	Intergenic	ENSTTAG00005012213	atp6ap2	5875
21	21476815	21-21476815	0.58	A	G	Intergenic	ENSTTAG00005012213	atp6ap2	6065
21	21477264	21-21477264	0.57	T	C	Intergenic	ENSTTAG00005012213	atp6ap2	6514
21	21477462	21-21477462	0.46	T	G	Intergenic	ENSTTAG00005012213	atp6ap2	6712
21	21478730	21-21478730	0.45	C	T	Intergenic	ENSTTAG00005007845	senp7_2	7465
21	21478794	21-21478794	0.5	G	A	Intergenic	ENSTTAG00005007845	senp7_2	7401
21	21479506	21-21479506	0.45	G	T	Intergenic	ENSTTAG00005007845	senp7_2	6689
21	21480661	21-21480661	0.51	A	G	Intergenic	ENSTTAG00005007845	senp7_2	5534
21	21481045	21-21481045	0.44	T	A	Intergenic	ENSTTAG00005007845	senp7_2	5150
21	21487616	21-21487616	0.48	C	G	Intron	ENSTTAG00005007845	senp7_2	0
21	21488418	21-21488418	0.53	A	G	NonSyn	ENSTTAG00005007845	senp7_2	0
21	21489329	21-21489329	0.43	A	G	Intron	ENSTTAG00005007845	senp7_2	0
21	21489712	21-21489712	0.54	C	T	Upstream	ENSTTAG00005007845	senp7_2	190
21	21490039	21-21490039	0.48	G	T	Upstream	ENSTTAG00005007845	senp7_2	517
21	21490713	21-21490713	0.5	T	C	Upstream	ENSTTAG00005007845	senp7_2	1191
21	21491328	21-21491328	0.56	C	A	Upstream	ENSTTAG00005007845	senp7_2	1806
21	21491834	21-21491834	0.53	T	C	Upstream	ENSTTAG00005027728	impg2	2108
21	21492029	21-21492029	0.58	G	A	Upstream	ENSTTAG00005027728	impg2	1913
21	21493373	21-21493373	0.48	C	T	Upstream	ENSTTAG00005027728	impg2	569
21	21493671	21-21493671	0.53	G	A	Upstream	ENSTTAG00005027728	impg2	271
21	21493845	21-21493845	0.52	T	C	Upstream	ENSTTAG00005027728	impg2	97
21	21506143	21-21506143	0.44	T	C	Intron	ENSTTAG00005027728	impg2	0
21	21515955	21-21515955	0.56	T	C	Downstream	ENSTTAG00005027728	impg2	958
21	21547861	21-21547861	0.45	A	G	Intergenic	ENSTTAG00005007876	abi3bp	14699
21	21548466	21-21548466	0.44	T	A	Intergenic	ENSTTAG00005007876	abi3bp	14094
21	21550006	21-21550006	0.43	T	C	Intergenic	ENSTTAG00005007876	abi3bp	12554
21	21551249	21-21551249	0.48	G	A	Intergenic	ENSTTAG00005007876	abi3bp	11311
21	21551273	21-21551273	0.43	C	T	Intergenic	ENSTTAG00005007876	abi3bp	11287
21	21551297	21-21551297	0.48	A	G	Intergenic	ENSTTAG00005007876	abi3bp	11263
21	21551341	21-21551341	0.43	T	A	Intergenic	ENSTTAG00005007876	abi3bp	11219
21	21551653	21-21551653	0.44	C	A	Intergenic	ENSTTAG00005007876	abi3bp	10907
21	21581359	21-21581359	0.47	G	A	Intron	ENSTTAG00005007876	abi3bp	0
21	21581376	21-21581376	0.44	T	G	Intron	ENSTTAG00005007876	abi3bp	0
21	21584258	21-21584258	0.49	C	T	Upstream	ENSTTAG00005011705	tfg	569
21	21584357	21-21584357	0.44	T	G	Upstream	ENSTTAG00005011705	tfg	470
21	21587351	21-21587351	0.51	A	G	Intron	ENSTTAG00005011705	tfg	0
21	21591928	21-21591928	0.56	T	A	Intron	ENSTTAG00005011705	tfg	0
21	21593215	21-21593215	0.43	A	G	Intron	ENSTTAG00005011705	tfg	0
21	21599574	21-21599574	0.45	G	A	Intron	ENSTTAG00005011705	tfg	0
21	21599668	21-21599668	0.44	C	T	Intron	ENSTTAG00005011705	tfg	0
21	21600259	21-21600259	0.49	A	C	Intron	ENSTTAG00005011705	tfg	0
21	21601037	21-21601037	0.56	C	T	Intron	ENSTTAG00005011705	tfg	0
21	21601061	21-21601061	0.49	G	A	Intron	ENSTTAG00005011705	tfg	0
21	21601225	21-21601225	0.52	A	G	Intron	ENSTTAG00005011705	tfg	0
21	21603211	21-21603211	0.52	G	T	NonSyn	ENSTTAG00005020923	jagn1a	0
21	21603259	21-21603259	0.46	T	A	NonSyn	ENSTTAG00005020923	jagn1a	0
21	21604391	21-21604391	0.45	T	A	Upstream	ENSTTAG00005020923	jagn1a	1102
21	21604524	21-21604524	0.45	T	C	Upstream	ENSTTAG00005020923	jagn1a	1235
21	21604540	21-21604540	0.43	A	G	Upstream	ENSTTAG00005020923	jagn1a	1251
21	21605213	21-21605213	0.43	T	C	Upstream	ENSTTAG00005017503	col10a1_4	1367
21	21605230	21-21605230	0.53	G	T	Upstream	ENSTTAG00005017503	col10a1_4	1350
21	21617227	21-21617227	0.47	G	A	Intergenic	ENSTTAG00005017503	col10a1_4	8768
21	21617269	21-21617269	0.49	T	C	Intergenic	ENSTTAG00005017503	col10a1_4	8810
21	21617270	21-21617270	0.48	G	A	Intergenic	ENSTTAG00005017503	col10a1_4	8811
21	21617324	21-21617324	0.53	C	T	Intergenic	ENSTTAG00005017503	col10a1_4	8865
21	21617332	21-21617332	0.5	A	G	Intergenic	ENSTTAG00005017503	col10a1_4	8873
21	21617569	21-21617569	0.49	C	T	Intergenic	ENSTTAG00005017503	col10a1_4	9110
21	21618048	21-21618048	0.45	A	T	Intergenic	ENSTTAG00005017503	col10a1_4	9589
21	21618049	21-21618049	0.44	G	T	Intergenic	ENSTTAG00005017503	col10a1_4	9590
21	21618221	21-21618221	0.45	C	G	Intergenic	ENSTTAG00005017503	col10a1_4	9762
21	21618300	21-21618300	0.48	C	A	Intergenic	ENSTTAG00005017503	col10a1_4	9841
21	21619727	21-21619727	0.44	A	G	Intergenic	ENSTTAG00005017503	col10a1_4	11268
21	21619743	21-21619743	0.48	A	T	Intergenic	ENSTTAG00005017503	col10a1_4	11284
21	21620760	21-21620760	0.5	T	A	Intergenic	ENSTTAG00005017503	col10a1_4	12301
21	21620874	21-21620874	0.46	G	A	Intergenic	ENSTTAG00005017503	col10a1_4	12415
21	21620878	21-21620878	0.45	T	C	Intergenic	ENSTTAG00005017503	col10a1_4	12419
21	21621704	21-21621704	0.47	C	G	Intergenic	ENSTTAG00005017503	col10a1_4	13245
21	21622849	21-21622849	0.43	G	C	Intergenic	ENSTTAG00005012847	dcbld2	14348
21	21624054	21-21624054	0.49	G	A	Intergenic	ENSTTAG00005012847	dcbld2	13143
21	21624333	21-21624333	0.55	T	A	Intergenic	ENSTTAG00005012847	dcbld2	12864
21	21624431	21-21624431	0.53	C	T	Intergenic	ENSTTAG00005012847	dcbld2	12766
21	21625116	21-21625116	0.49	A	G	Intergenic	ENSTTAG00005012847	dcbld2	12081
21	21625118	21-21625118	0.51	T	C	Intergenic	ENSTTAG00005012847	dcbld2	12079
21	21625216	21-21625216	0.58	A	T	Intergenic	ENSTTAG00005012847	dcbld2	11981
21	21625292	21-21625292	0.51	C	T	Intergenic	ENSTTAG00005012847	dcbld2	11905
21	21625500	21-21625500	0.44	C	A	Intergenic	ENSTTAG00005012847	dcbld2	11697
21	21625583	21-21625583	0.46	T	G	Intergenic	ENSTTAG00005012847	dcbld2	11614
21	21625599	21-21625599	0.48	A	C	Intergenic	ENSTTAG00005012847	dcbld2	11598
21	21625623	21-21625623	0.51	C	A	Intergenic	ENSTTAG00005012847	dcbld2	11574
21	21625646	21-21625646	0.6	C	A	Intergenic	ENSTTAG00005012847	dcbld2	11551
21	21625648	21-21625648	0.56	T	C	Intergenic	ENSTTAG00005012847	dcbld2	11549
21	21627787	21-21627787	0.53	G	A	Intergenic	ENSTTAG00005012847	dcbld2	9410
21	21628352	21-21628352	0.49	A	G	Intergenic	ENSTTAG00005012847	dcbld2	8845
21	21628615	21-21628615	0.53	G	A	Intergenic	ENSTTAG00005012847	dcbld2	8582
21	21629143	21-21629143	0.54	A	C	Intergenic	ENSTTAG00005012847	dcbld2	8054
21	21630971	21-21630971	0.51	G	T	Intergenic	ENSTTAG00005012847	dcbld2	6226
21	21635125	21-21635125	0.47	C	A	Upstream	ENSTTAG00005012847	dcbld2	2072
21	21635776	21-21635776	0.48	A	G	Upstream	ENSTTAG00005012847	dcbld2	1421
21	21635828	21-21635828	0.64	T	C	Upstream	ENSTTAG00005012847	dcbld2	1369
21	21636566	21-21636566	0.43	A	T	Upstream	ENSTTAG00005012847	dcbld2	631
21	21636937	21-21636937	0.48	A	C	Upstream	ENSTTAG00005012847	dcbld2	260
21	21636973	21-21636973	0.53	C	G	Upstream	ENSTTAG00005012847	dcbld2	224
21	21636995	21-21636995	0.54	C	T	Upstream	ENSTTAG00005012847	dcbld2	202
21	21637453	21-21637453	0.5	C	T	FiveUTR	ENSTTAG00005012847	dcbld2	0
21	21637466	21-21637466	0.49	C	A	FiveUTR	ENSTTAG00005012847	dcbld2	0
21	21637818	21-21637818	0.55	A	G	Intron	ENSTTAG00005012847	dcbld2	0
21	21638079	21-21638079	0.54	G	T	Intron	ENSTTAG00005012847	dcbld2	0
21	21640127	21-21640127	0.44	G	T	Intron	ENSTTAG00005012847	dcbld2	0
21	21640316	21-21640316	0.55	C	T	Syn	ENSTTAG00005012847	dcbld2	0
21	21640514	21-21640514	0.52	C	T	Intron	ENSTTAG00005012847	dcbld2	0
21	21641841	21-21641841	0.52	G	A	Intron	ENSTTAG00005012847	dcbld2	0
21	21642420	21-21642420	0.52	A	T	Intron	ENSTTAG00005012847	dcbld2	0
21	21642468	21-21642468	0.53	C	T	Intron	ENSTTAG00005012847	dcbld2	0
21	21642673	21-21642673	0.51	C	A	Intron	ENSTTAG00005012847	dcbld2	0
21	21643558	21-21643558	0.44	C	A	Intron	ENSTTAG00005012847	dcbld2	0
21	21643613	21-21643613	0.44	G	C	Intron	ENSTTAG00005012847	dcbld2	0
21	21643640	21-21643640	0.44	A	C	Intron	ENSTTAG00005012847	dcbld2	0
21	21643694	21-21643694	0.43	C	A	Intron	ENSTTAG00005012847	dcbld2	0
21	21645020	21-21645020	0.43	T	C	Intron	ENSTTAG00005012847	dcbld2	0
21	21645038	21-21645038	0.47	T	A	Intron	ENSTTAG00005012847	dcbld2	0
21	21645309	21-21645309	0.53	C	T	Intron	ENSTTAG00005012847	dcbld2	0
21	21645719	21-21645719	0.47	C	T	Intron	ENSTTAG00005012847	dcbld2	0
21	21645724	21-21645724	0.45	G	T	Intron	ENSTTAG00005012847	dcbld2	0
21	21645795	21-21645795	0.54	A	G	Intron	ENSTTAG00005012847	dcbld2	0
21	21645941	21-21645941	0.43	C	A	Intron	ENSTTAG00005012847	dcbld2	0
21	21646810	21-21646810	0.45	C	T	Intron	ENSTTAG00005012847	dcbld2	0
21	21650573	21-21650573	0.43	G	A	Intron	ENSTTAG00005012847	dcbld2	0
21	21650887	21-21650887	0.57	T	C	Intron	ENSTTAG00005012847	dcbld2	0
21	21650896	21-21650896	0.57	C	T	Intron	ENSTTAG00005012847	dcbld2	0
21	21650900	21-21650900	0.56	A	G	Intron	ENSTTAG00005012847	dcbld2	0
21	21651341	21-21651341	0.59	A	T	Intron	ENSTTAG00005012847	dcbld2	0
21	21651342	21-21651342	0.59	A	C	Intron	ENSTTAG00005012847	dcbld2	0
21	21651771	21-21651771	0.43	T	C	Intron	ENSTTAG00005012847	dcbld2	0
21	21652085	21-21652085	0.44	T	G	Intron	ENSTTAG00005012847	dcbld2	0
21	21660358	21-21660358	0.54	C	G	NonSyn	ENSTTAG00005015734	tmem30c	0
21	21660505	21-21660505	0.46	G	T	Intron	ENSTTAG00005015734	tmem30c	0
21	21660511	21-21660511	0.44	A	G	Intron	ENSTTAG00005015734	tmem30c	0
21	21660601	21-21660601	0.5	C	T	Intron	ENSTTAG00005015734	tmem30c	0
21	21660769	21-21660769	0.52	A	G	Intron	ENSTTAG00005015734	tmem30c	0
21	21660981	21-21660981	0.45	C	T	Intron	ENSTTAG00005015734	tmem30c	0
21	21661077	21-21661077	0.45	T	C	Intron	ENSTTAG00005015734	tmem30c	0
21	21662335	21-21662335	0.49	C	G	Intron	ENSTTAG00005015734	tmem30c	0
21	21662717	21-21662717	0.48	C	T	Intron	ENSTTAG00005015734	tmem30c	0
21	21666179	21-21666179	0.53	T	G	NonSyn	ENSTTAG00005015736	cmss1	0
21	21666180	21-21666180	0.55	T	A	NonSyn	ENSTTAG00005015736	cmss1	0
21	21668851	21-21668851	0.44	C	T	Upstream	ENSTTAG00005015736	cmss1	2247
21	21673851	21-21673851	0.5	T	A	Intergenic	ENSTTAG00005015736	cmss1	7247
21	21673928	21-21673928	0.53	T	C	Intergenic	ENSTTAG00005015736	cmss1	7324
21	21673992	21-21673992	0.51	A	C	Intergenic	ENSTTAG00005015736	cmss1	7388
21	21674612	21-21674612	0.54	T	G	Intergenic	ENSTTAG00005015739	filip1l_2	7895
21	21680226	21-21680226	0.54	A	C	Upstream	ENSTTAG00005015739	filip1l_2	2281
21	21680265	21-21680265	0.53	C	T	Upstream	ENSTTAG00005015739	filip1l_2	2242
21	21681333	21-21681333	0.59	A	G	Upstream	ENSTTAG00005015739	filip1l_2	1174
21	21682230	21-21682230	0.46	A	G	Upstream	ENSTTAG00005015739	filip1l_2	277
21	21682673	21-21682673	0.46	T	G	Intron	ENSTTAG00005015739	filip1l_2	0
21	21683093	21-21683093	0.43	C	A	Intron	ENSTTAG00005015739	filip1l_2	0
21	21683360	21-21683360	0.46	C	T	Syn	ENSTTAG00005015739	filip1l_2	0
21	21691077	21-21691077	0.45	A	C	Intron	ENSTTAG00005015739	filip1l_2	0
21	21691223	21-21691223	0.49	A	G	Intron	ENSTTAG00005015739	filip1l_2	0
21	21691318	21-21691318	0.45	C	T	Intron	ENSTTAG00005015739	filip1l_2	0
21	21691997	21-21691997	0.44	A	C	Intron	ENSTTAG00005015739	filip1l_2	0
21	21693868	21-21693868	0.44	G	A	Intron	ENSTTAG00005015739	filip1l_2	0
21	21704831	21-21704831	0.48	T	C	Intergenic	ENSTTAG00005015739	filip1l_2	5320
21	21729589	21-21729589	0.44	A	T	Intergenic	ENSTTAG00005015739	filip1l_2	30078
21	21731710	21-21731710	0.51	G	T	Intergenic	ENSTTAG00005015739	filip1l_2	32199
21	21732393	21-21732393	0.52	A	T	Intergenic	ENSTTAG00005015739	filip1l_2	32882
21	21732912	21-21732912	0.54	C	T	Intergenic	ENSTTAG00005015739	filip1l_2	33401
21	21733836	21-21733836	0.58	T	G	Intergenic	ENSTTAG00005015739	filip1l_2	34325
21	21735003	21-21735003	0.45	T	A	Intergenic	ENSTTAG00005015739	filip1l_2	35492
21	21735479	21-21735479	0.56	A	G	Intergenic	ENSTTAG00005015739	filip1l_2	35968
21	21736989	21-21736989	0.5	C	T	Intergenic	ENSTTAG00005015739	filip1l_2	37478
21	21914094	21-21914094	0.44	A	C	Intergenic	ENSTTAG00005011956	il1rapl1b_2	29938
21	21920434	21-21920434	0.56	T	C	Intergenic	ENSTTAG00005011956	il1rapl1b_2	23598
21	21949150	21-21949150	0.48	G	A	Intron	ENSTTAG00005011956	il1rapl1b_2	0
21	21961234	21-21961234	0.5	G	A	Intron	ENSTTAG00005011956	il1rapl1b_2	0
21	21961301	21-21961301	0.43	A	G	Intron	ENSTTAG00005011956	il1rapl1b_2	0
21	21963073	21-21963073	0.44	C	G	Intron	ENSTTAG00005011956	il1rapl1b_2	0
21	21963085	21-21963085	0.45	G	A	Intron	ENSTTAG00005011956	il1rapl1b_2	0
21	21965066	21-21965066	0.53	T	C	Intron	ENSTTAG00005011956	il1rapl1b_2	0
21	21965440	21-21965440	0.48	G	T	Intron	ENSTTAG00005011956	il1rapl1b_2	0
21	21965529	21-21965529	0.46	G	T	Intron	ENSTTAG00005011956	il1rapl1b_2	0
21	21965697	21-21965697	0.46	C	G	Intron	ENSTTAG00005011956	il1rapl1b_2	0
21	21965741	21-21965741	0.47	T	C	Intron	ENSTTAG00005011956	il1rapl1b_2	0
21	21966797	21-21966797	0.47	G	A	Intron	ENSTTAG00005011956	il1rapl1b_2	0
21	21967909	21-21967909	0.47	C	T	Intron	ENSTTAG00005011956	il1rapl1b_2	0
21	21968021	21-21968021	0.46	G	A	Intron	ENSTTAG00005011956	il1rapl1b_2	0
21	21968107	21-21968107	0.45	C	T	Intron	ENSTTAG00005011956	il1rapl1b_2	0
21	21968630	21-21968630	0.46	G	T	Intron	ENSTTAG00005011956	il1rapl1b_2	0
21	21973609	21-21973609	0.46	A	C	Intron	ENSTTAG00005011956	il1rapl1b_2	0
21	21985397	21-21985397	0.48	T	A	Intron	ENSTTAG00005011956	il1rapl1b_2	0
21	21994983	21-21994983	0.44	A	T	Intron	ENSTTAG00005011956	il1rapl1b_2	0
21	21997689	21-21997689	0.45	G	A	Intron	ENSTTAG00005011956	il1rapl1b_2	0
21	21998866	21-21998866	0.45	C	G	Intron	ENSTTAG00005011956	il1rapl1b_2	0
21	21999858	21-21999858	0.46	G	T	Intron	ENSTTAG00005011956	il1rapl1b_2	0
21	21999867	21-21999867	0.46	T	C	Intron	ENSTTAG00005011956	il1rapl1b_2	0
21	21999868	21-21999868	0.5	T	C	Intron	ENSTTAG00005011956	il1rapl1b_2	0
21	22061413	21-22061413	0.43	C	G	Upstream	ENSTTAG00005019724	nr0b1	4293
21	22062381	21-22062381	0.47	G	A	Intergenic	ENSTTAG00005019724	nr0b1	5261
21	22062695	21-22062695	0.54	A	G	Intergenic	ENSTTAG00005019724	nr0b1	5575
21	22064381	21-22064381	0.52	A	T	Intergenic	ENSTTAG00005019724	nr0b1	7261
21	22064391	21-22064391	0.5	T	C	Intergenic	ENSTTAG00005019724	nr0b1	7271
21	22064460	21-22064460	0.43	T	C	Intergenic	ENSTTAG00005019724	nr0b1	7340
21	22064794	21-22064794	0.51	G	T	Intergenic	ENSTTAG00005019724	nr0b1	7674
21	22064944	21-22064944	0.47	G	A	Intergenic	ENSTTAG00005019724	nr0b1	7824
21	22064955	21-22064955	0.45	A	G	Intergenic	ENSTTAG00005019724	nr0b1	7835
21	22069485	21-22069485	0.51	T	G	Upstream	ENSTTAG00005011709	tasl	3585
21	22070324	21-22070324	0.5	C	A	Upstream	ENSTTAG00005011709	tasl	2746
21	22071121	21-22071121	0.46	T	A	Upstream	ENSTTAG00005011709	tasl	1949
21	22071127	21-22071127	0.46	C	T	Upstream	ENSTTAG00005011709	tasl	1943
21	22071283	21-22071283	0.49	A	G	Upstream	ENSTTAG00005011709	tasl	1787
21	22078277	21-22078277	0.44	T	A	Upstream	ENSTTAG00005011709	tasl	3502
21	22078546	21-22078546	0.46	C	T	Upstream	ENSTTAG00005012508	rnaseh2b	3570
21	22078574	21-22078574	0.47	A	G	Upstream	ENSTTAG00005012508	rnaseh2b	3542
21	22078577	21-22078577	0.44	G	A	Upstream	ENSTTAG00005012508	rnaseh2b	3539
21	22079082	21-22079082	0.46	C	G	Upstream	ENSTTAG00005012508	rnaseh2b	3034
21	22079824	21-22079824	0.6	G	T	Upstream	ENSTTAG00005012508	rnaseh2b	2292
21	22079845	21-22079845	0.49	G	A	Upstream	ENSTTAG00005012508	rnaseh2b	2271
21	22083200	21-22083200	0.46	G	A	Intron	ENSTTAG00005012508	rnaseh2b	0
21	22083215	21-22083215	0.44	G	A	Syn	ENSTTAG00005012508	rnaseh2b	0
21	22083227	21-22083227	0.43	G	A	Syn	ENSTTAG00005012508	rnaseh2b	0
21	22083275	21-22083275	0.43	T	A	Syn	ENSTTAG00005012508	rnaseh2b	0
21	22083715	21-22083715	0.53	G	A	Intron	ENSTTAG00005012508	rnaseh2b	0
21	22084054	21-22084054	0.5	T	A	Intron	ENSTTAG00005012508	rnaseh2b	0
21	22084075	21-22084075	0.46	G	T	Intron	ENSTTAG00005012508	rnaseh2b	0
21	22084076	21-22084076	0.48	G	A	Intron	ENSTTAG00005012508	rnaseh2b	0
21	22084112	21-22084112	0.49	C	A	Intron	ENSTTAG00005012508	rnaseh2b	0
21	22084144	21-22084144	0.53	A	T	Intron	ENSTTAG00005012508	rnaseh2b	0
21	22084292	21-22084292	0.5	A	G	Syn	ENSTTAG00005012508	rnaseh2b	0
21	22084333	21-22084333	0.47	A	G	Intron	ENSTTAG00005012508	rnaseh2b	0
21	22085342	21-22085342	0.52	C	T	Intron	ENSTTAG00005012508	rnaseh2b	0
21	22085499	21-22085499	0.56	A	G	Intron	ENSTTAG00005012508	rnaseh2b	0
21	22085698	21-22085698	0.52	A	T	Intron	ENSTTAG00005012508	rnaseh2b	0
21	22085790	21-22085790	0.44	C	T	Intron	ENSTTAG00005012508	rnaseh2b	0
21	22085824	21-22085824	0.51	A	G	Intron	ENSTTAG00005012508	rnaseh2b	0
21	22085935	21-22085935	0.45	G	A	Intron	ENSTTAG00005012508	rnaseh2b	0
21	22085952	21-22085952	0.48	C	T	Intron	ENSTTAG00005012508	rnaseh2b	0
21	22086050	21-22086050	0.48	T	C	FiveUTR	ENSTTAG00005012508	rnaseh2b	0
21	22086276	21-22086276	0.43	C	A	Upstream	ENSTTAG00005012508	rnaseh2b	83
21	22086334	21-22086334	0.47	A	C	Upstream	ENSTTAG00005012508	rnaseh2b	141
21	22086411	21-22086411	0.53	C	T	Upstream	ENSTTAG00005012508	rnaseh2b	218
21	22086523	21-22086523	0.55	G	C	Upstream	ENSTTAG00005012508	rnaseh2b	330
21	22087142	21-22087142	0.49	G	A	Upstream	ENSTTAG00005012508	rnaseh2b	949
21	22087325	21-22087325	0.52	G	A	Upstream	ENSTTAG00005012508	rnaseh2b	1132
21	22088052	21-22088052	0.49	T	C	Upstream	ENSTTAG00005012508	rnaseh2b	1859
21	22088322	21-22088322	0.44	G	A	Upstream	ENSTTAG00005012508	rnaseh2b	2129
21	22089448	21-22089448	0.54	G	A	Upstream	ENSTTAG00005012508	rnaseh2b	3255
21	22092798	21-22092798	0.48	C	T	Intergenic	ENSTTAG00005012508	rnaseh2b	6605
21	22100908	21-22100908	0.49	C	T	Intergenic	ENSTTAG00005012508	rnaseh2b	14715
21	22101224	21-22101224	0.48	T	G	Intergenic	ENSTTAG00005012508	rnaseh2b	15031
21	22104239	21-22104239	0.45	C	G	Intergenic	ENSTTAG00005012508	rnaseh2b	18046
21	22104376	21-22104376	0.5	C	T	Intergenic	ENSTTAG00005012508	rnaseh2b	18183
21	22112009	21-22112009	0.5	C	G	Intergenic	ENSTTAG00005017510	trim13	23290
21	22112888	21-22112888	0.46	A	T	Intergenic	ENSTTAG00005017510	trim13	22411
21	22113590	21-22113590	0.49	C	G	Intergenic	ENSTTAG00005017510	trim13	21709
21	22114445	21-22114445	0.44	T	C	Intergenic	ENSTTAG00005017510	trim13	20854
21	22115099	21-22115099	0.57	T	A	Intergenic	ENSTTAG00005017510	trim13	20200
21	22115311	21-22115311	0.54	C	T	Intergenic	ENSTTAG00005017510	trim13	19988
21	22115592	21-22115592	0.45	C	T	Intergenic	ENSTTAG00005017510	trim13	19707
21	22115711	21-22115711	0.43	G	C	Intergenic	ENSTTAG00005017510	trim13	19588
21	22115712	21-22115712	0.45	G	T	Intergenic	ENSTTAG00005017510	trim13	19587
21	22116012	21-22116012	0.46	A	T	Intergenic	ENSTTAG00005017510	trim13	19287
21	22116014	21-22116014	0.46	G	T	Intergenic	ENSTTAG00005017510	trim13	19285
21	22116671	21-22116671	0.49	A	T	Intergenic	ENSTTAG00005017510	trim13	18628
21	22124892	21-22124892	0.46	A	T	Intergenic	ENSTTAG00005017510	trim13	10407
21	22126467	21-22126467	0.55	G	A	Intergenic	ENSTTAG00005017510	trim13	8832
21	22126671	21-22126671	0.57	A	G	Intergenic	ENSTTAG00005017510	trim13	8628
21	22127274	21-22127274	0.54	G	A	Intergenic	ENSTTAG00005017510	trim13	8025
21	22127299	21-22127299	0.54	C	T	Intergenic	ENSTTAG00005017510	trim13	8000
21	22129893	21-22129893	0.47	T	C	Intergenic	ENSTTAG00005017510	trim13	5406
21	22132319	21-22132319	0.53	G	A	Upstream	ENSTTAG00005017510	trim13	2980
21	22132577	21-22132577	0.49	A	C	Upstream	ENSTTAG00005017510	trim13	2722
21	22133027	21-22133027	0.53	T	C	Upstream	ENSTTAG00005017510	trim13	2272
21	22133314	21-22133314	0.52	G	A	Upstream	ENSTTAG00005017510	trim13	1985
21	22133516	21-22133516	0.44	G	A	Upstream	ENSTTAG00005017510	trim13	1783
21	22134276	21-22134276	0.46	T	G	Upstream	ENSTTAG00005017510	trim13	1023
21	22135061	21-22135061	0.48	A	G	Upstream	ENSTTAG00005017510	trim13	238
21	22165834	21-22165834	0.46	C	A	Intron	ENSTTAG00005024021	rcbtb1_2	0
21	22167006	21-22167006	0.44	G	A	Intron	ENSTTAG00005024021	rcbtb1_2	0
21	22167220	21-22167220	0.44	G	A	FiveUTR	ENSTTAG00005024021	rcbtb1_2	0
21	22167464	21-22167464	0.49	C	T	Intron	ENSTTAG00005024021	rcbtb1_2	0
21	22167917	21-22167917	0.45	T	A	Intron	ENSTTAG00005024021	rcbtb1_2	0
21	22167927	21-22167927	0.52	T	G	Intron	ENSTTAG00005024021	rcbtb1_2	0
21	22168386	21-22168386	0.44	G	A	Intron	ENSTTAG00005024021	rcbtb1_2	0
21	22168402	21-22168402	0.51	A	G	Intron	ENSTTAG00005024021	rcbtb1_2	0
21	22168591	21-22168591	0.45	A	C	Intron	ENSTTAG00005024021	rcbtb1_2	0
21	22168594	21-22168594	0.47	T	A	Intron	ENSTTAG00005024021	rcbtb1_2	0
21	22168595	21-22168595	0.48	A	T	Intron	ENSTTAG00005024021	rcbtb1_2	0
21	22168596	21-22168596	0.48	C	G	Intron	ENSTTAG00005024021	rcbtb1_2	0
21	22168600	21-22168600	0.47	T	G	Intron	ENSTTAG00005024021	rcbtb1_2	0
21	22168891	21-22168891	0.52	T	C	Intron	ENSTTAG00005024021	rcbtb1_2	0
21	22169597	21-22169597	0.43	C	T	Syn	ENSTTAG00005024021	rcbtb1_2	0
21	22169916	21-22169916	0.46	T	C	Intron	ENSTTAG00005024021	rcbtb1_2	0
21	22169930	21-22169930	0.45	T	A	Intron	ENSTTAG00005024021	rcbtb1_2	0
21	22170545	21-22170545	0.53	A	C	Intron	ENSTTAG00005024021	rcbtb1_2	0
21	22170562	21-22170562	0.47	C	T	Intron	ENSTTAG00005024021	rcbtb1_2	0
21	22170577	21-22170577	0.51	C	T	Intron	ENSTTAG00005024021	rcbtb1_2	0
21	22170597	21-22170597	0.56	C	T	Intron	ENSTTAG00005024021	rcbtb1_2	0
21	22170873	21-22170873	0.5	T	A	Intron	ENSTTAG00005024021	rcbtb1_2	0
21	22170877	21-22170877	0.54	T	A	Intron	ENSTTAG00005024021	rcbtb1_2	0
21	22170913	21-22170913	0.47	C	G	Intron	ENSTTAG00005024021	rcbtb1_2	0
21	22173869	21-22173869	0.48	T	C	Intron	ENSTTAG00005024021	rcbtb1_2	0
21	22177353	21-22177353	0.43	C	G	Intron	ENSTTAG00005024021	rcbtb1_2	0
21	22179861	21-22179861	0.46	T	G	Intron	ENSTTAG00005024021	rcbtb1_2	0
21	22179863	21-22179863	0.48	G	T	Intron	ENSTTAG00005024021	rcbtb1_2	0
21	22183762	21-22183762	0.45	C	G	Downstream	ENSTTAG00005024021	rcbtb1_2	2584
21	22183791	21-22183791	0.45	T	G	Downstream	ENSTTAG00005024021	rcbtb1_2	2613
21	22189302	21-22189302	0.46	C	T	Upstream	ENSTTAG00005012973	mcf2l_2	3538
21	22190038	21-22190038	0.52	T	G	Upstream	ENSTTAG00005012973	mcf2l_2	2802
21	22264642	21-22264642	0.46	C	T	Upstream	ENSTTAG00005020202	atp11a_2	1784
21	22266306	21-22266306	0.46	T	G	Upstream	ENSTTAG00005020202	atp11a_2	3448
21	22267795	21-22267795	0.45	A	C	Upstream	ENSTTAG00005020202	atp11a_2	4937
21	22290373	21-22290373	0.45	A	T	Intergenic	ENSTTAG00005017506	sox1a_2	9295
21	22290428	21-22290428	0.47	A	T	Intergenic	ENSTTAG00005017506	sox1a_2	9240
21	22317206	21-22317206	0.44	T	G	Intergenic	ENSTTAG00005017506	sox1a_2	16502
21	22318703	21-22318703	0.52	G	A	Intergenic	ENSTTAG00005017506	sox1a_2	17999
21	22318708	21-22318708	0.53	T	C	Intergenic	ENSTTAG00005017506	sox1a_2	18004
21	22318864	21-22318864	0.49	G	C	Intergenic	ENSTTAG00005017506	sox1a_2	18160
21	22318869	21-22318869	0.5	G	T	Intergenic	ENSTTAG00005017506	sox1a_2	18165
21	22318871	21-22318871	0.49	C	G	Intergenic	ENSTTAG00005017506	sox1a_2	18167
21	22318886	21-22318886	0.55	A	G	Intergenic	ENSTTAG00005017506	sox1a_2	18182
21	22318930	21-22318930	0.46	T	C	Intergenic	ENSTTAG00005017506	sox1a_2	18226
21	22318955	21-22318955	0.52	A	T	Intergenic	ENSTTAG00005017506	sox1a_2	18251
21	22318959	21-22318959	0.53	A	G	Intergenic	ENSTTAG00005017506	sox1a_2	18255
21	22320697	21-22320697	0.51	G	C	Intergenic	ENSTTAG00005017506	sox1a_2	19993
21	22320861	21-22320861	0.45	G	A	Intergenic	ENSTTAG00005017506	sox1a_2	20157
21	22321098	21-22321098	0.55	T	C	Intergenic	ENSTTAG00005017506	sox1a_2	20394
21	22321550	21-22321550	0.44	T	A	Intergenic	ENSTTAG00005017506	sox1a_2	20846
21	22322604	21-22322604	0.56	G	C	Intergenic	ENSTTAG00005017506	sox1a_2	21900
21	22323193	21-22323193	0.5	C	T	Intergenic	ENSTTAG00005017506	sox1a_2	22489
21	22323270	21-22323270	0.55	G	A	Intergenic	ENSTTAG00005017506	sox1a_2	22566
21	22323482	21-22323482	0.47	G	C	Intergenic	ENSTTAG00005017506	sox1a_2	22778
21	22323757	21-22323757	0.48	C	T	Intergenic	ENSTTAG00005017506	sox1a_2	23053
21	22323975	21-22323975	0.49	A	T	Intergenic	ENSTTAG00005017506	sox1a_2	23271
21	22324077	21-22324077	0.54	T	C	Intergenic	ENSTTAG00005017506	sox1a_2	23373
21	22324094	21-22324094	0.47	G	T	Intergenic	ENSTTAG00005017506	sox1a_2	23390
21	22324098	21-22324098	0.49	A	G	Intergenic	ENSTTAG00005017506	sox1a_2	23394
[truncated: 1,657 more rows]
